# Supplementary material for: Estimating COVID-19 vaccine uptake and its drivers among migrants, homeless and precariously housed people in France
Source: Commun Med (Lond). 2023 Feb 20;3:30. doi: 10.1038/s43856-023-00257-1 (PMC9939372; doi:10.1038/s43856-023-00257-1)
Supplement: Supplementary file 2 — Supplementary Dataset 1 [file 43856_2023_257_MOESM2_ESM.xlsx]

## Sheet: Feuil1
topic	variable name	label	values
Socio-demographic features	sexe	Gender	M / F
Socio-demographic features	age	Age (numeric)
Socio-demographic features	age_cat.new	Age categories (18/25/40/65)	18-25; 25-40 ; 40-65 ;>=65
Socio-demographic features	pays	Country
Socio-demographic features	region2.new	Region of Birth
Socio-demographic features	arrivee_france.new	Length of stay in France	Less than 10 years, before COVID-19
			Since COVID-19 pandemic start
			More than 10 years (or born in France)
			Does not want to answer
			Does not know
Socio-demographic features	education.new	Level of education	Secondary
			Never attended school / Illiterate
			Primary and/or literate
			Higher (university)
Socio-demographic features	langue	Language
Socio-demographic features	francophone.new	Francophone
Socio-demographic features	situation_administrative.new	Administrative status	Residence permit / Refugee status
			Asylum seeker / Ongoing application
			Undocumented
			French or European nationality (EU zone)
			Refusal to answer
Vaccination	vaccin_effectue	Covid-19 vaccine doses	1/2/3/not yet but planned/no never/DNK
Vaccination	statut_vaccinal	Received at least one dose	Yes/No/DNK
Vaccination	statut_vaccinal2	Full initial vaccination schedule (no booster)	Yes/No/DNK
Vaccination	statut_vaccinal3	Full initial vaccination schedule (with booster)	Yes/No/DNK
Vaccination / Opinion on vaccination	vaccin_vie	Vaccinated in childhood (any antigen)	Yes/No/DNK
Vaccination / Opinion on vaccination	vaccin_opinion_perso_general.new	Opinion on vaccination (in general)
Vaccination / Opinion on vaccination	vaccin_opinion_perso_covid	Opinion on Covid-19 vaccination
Vaccination / Opinion on vaccination	vaccin_utile	Perceived utility of Covid-19 vaccination	Yes/No/DNK
Vaccination / Opinion on vaccination	vaccin_peur.new	Fear of Covid-19 vaccination	Yes/No/DNK
Vaccination / Opinion on vaccination	vaccin_opinion_entourage2.new	Family and friends' opinion on Covid-19 vaccination
Vaccination / Opinion on vaccination	pass_usage.new	Needs/uses vaccine certificate in daily life	Yes/No/DNK
Vaccination / Vaccinated (timing and tolerance)	vaccin_periode	Vaccination period
Vaccination / Vaccinated (timing and tolerance)	vaccin_certificat	Presentation of vaccination proof
Vaccination / Vaccinated (timing and tolerance)	vaccin_tolerance	Tolerance/Side Effects
Vaccination / Vaccinated (timing and tolerance)	vaccin_oui_proposition	Vaccination opportunity
Vaccination / Vaccinated (timing and tolerance)	vaccin_unique_injection.new_1	One dose only - according to plan (Janssen) or 2d dose already scheduled	Yes/No/DNK
Vaccination / Vaccinated (timing and tolerance)	vaccin_unique_injection.new_3	One dose only - Access or information issues (2d dose)	Yes/No/DNK
Vaccination / Vaccinated (timing and tolerance)	vaccin_unique_injection.new_9	One dose only - refusal to get 2d dose	Yes/No/DNK
Vaccination / Vaccinated (timing and tolerance)	vaccin_unique_injection.new_97	One dose only - other reason	Yes/No/DNK
Vaccination / Vaccinated (timing and tolerance)	vaccin_unique_injection.new_99	One dose only - do not know/do not answer
Vaccination / Vaccinated (places)	vaccin_lieu.new	Place of vaccination
Vaccination / Vaccinated (places)	vaccin_proche.new	Proximity of the place of vaccination
Vaccination / Reasons for vaccination	vaccin_raison_positive.new_1	Reason - positive opinion on vaccination overall	Yes/No/DNK
Vaccination / Reasons for vaccination	vaccin_raison_positive.new_3	Reason - personal protection	Yes/No/DNK
Vaccination / Reasons for vaccination	vaccin_raison_positive.new_4	Reason - protection of vulnerable relatives/friends	Yes/No/DNK
Vaccination / Reasons for vaccination	vaccin_raison_positive.new_5	Reason - civic gesture (protection of everyone)	Yes/No/DNK
Vaccination / Reasons for vaccination	vaccin_raison_positive.new_6	Reason - Advice from health professionnal / outreach vaccination activity	Yes/No/DNK
Vaccination / Reasons for vaccination	vaccin_raison_positive.new_7	Reason - advice from social worker/religious group/community	Yes/No/DNK
Vaccination / Reasons for vaccination	vaccin_raison_positive.new_11	Reason - sense of compelment/constraint (to get vaccine certificate, asked by employer, to be able to travel…)	Yes/No/DNK
Vaccination / Reasons for vaccination	vaccin_raison_positive.new_97	Reason - other	Yes/No/DNK
Vaccination / Reasons for vaccination	vaccin_raison_positive.new_99	Reason - DNK/DNA
Vaccination / Reasons for vaccination	pass_absence.new	Vaccine certificate as the main driver	Yes/No/DNK
Vaccination / Vaccinated (additional)	vaccin_raison_positive_2_3_4.new	One dose only - Protection in general (self, relatives, everyone)	Yes/No/DNK
Vaccination / Vaccinated (additional)	vaccin_raison_positive_3_4.new	Reason - Protection of relatives/friends	Yes/No/DNK
Vaccination / Vaccinated (additional)	vaccin_mois	Month of vaccination
Vaccination / Not vaccinated	vaccin_intention	Intention to get vaccinated
Vaccination / Not vaccinated	vaccin_non_proposition	Vaccination opportunity
Vaccination / Not vaccinated	vaccin_raison_negative_1	Reason - I was not able to	Yes/No/DNK
Vaccination / Not vaccinated	vaccin_raison_negative_2	Reason - I did not want to	Yes/No/DNK
Vaccination / Not vaccinated	vaccin_raison_negative_99	Reason - DNK/DNA
Vaccination / Not vaccinated (access issues)	vaccin_raison_negative_accessibilite.new2_1	Reason -(Wrong) beliefs/info on accessibility (I thought medical coverage, money was required)	Yes/No/DNK
Vaccination / Not vaccinated (access issues)	vaccin_raison_negative_accessibilite.new2_3	Reason - Lack of information (I did not know how or when) or opportunity (I did not know where)	Yes/No/DNK
Vaccination / Not vaccinated (access issues)	vaccin_raison_negative_accessibilite.new2_4	Reason - Physical/Practical barriers (center was too far, to hard to reach, too crowded)	Yes/No/DNK
Vaccination / Not vaccinated (access issues)	vaccin_raison_negative_accessibilite.new2_9	Reason - My peers advised me not to get vaccinated	Yes/No/DNK
Vaccination / Not vaccinated (access issues)	vaccin_raison_negative_accessibilite.new2_12	Reason - I had a medical contra-indication (pregnant, even if wrong, allergy…)	Yes/No/DNK
Vaccination / Not vaccinated (access issues)	vaccin_raison_negative_accessibilite.new2_97	Reason - other	Yes/No/DNK
Vaccination / Not vaccinated (access issues)	vaccin_raison_negative_accessibilite.new2_99	Reason - DNK/DNA
Vaccination / Not vaccinated (access issues)	vaccin_solution_accessibilite_1	Solution to improve access - make the vaccine fully free and unconditional	Yes/No/DNK
Vaccination / Not vaccinated (access issues)	vaccin_solution_accessibilite_2	Solution to improve access - a close drugstore offers vaccination	Yes/No/DNK
Vaccination / Not vaccinated (access issues)	vaccin_solution_accessibilite_3	Solution to improve access- a close GP offers vaccination	Yes/No/DNK
Vaccination / Not vaccinated (access issues)	vaccin_solution_accessibilite_4	Solution to improve access- an outreach team offers vaccination on my place of living	Yes/No/DNK
Vaccination / Not vaccinated (access issues)	vaccin_solution_accessibilite_5	Solution to improve access- an outreach team comes to me (for roofless/living in the streets)	Yes/No/DNK
Vaccination / Not vaccinated (access issues)	vaccin_solution_accessibilite_6	Solution to improve access- a vaccination center closer to me	Yes/No/DNK
Vaccination / Not vaccinated (access issues)	vaccin_solution_accessibilite_7	Solution to improve access- a mobile clinic closer to me	Yes/No/DNK
Vaccination / Not vaccinated (access issues)	vaccin_solution_accessibilite_8	Solution to improve access- vaccination fully anonymous/no ID required	Yes/No/DNK
Vaccination / Not vaccinated (access issues)	vaccin_solution_accessibilite_9	Solution to improve access- interpretation/translation in my language available	Yes/No/DNK
Vaccination / Not vaccinated (access issues)	vaccin_solution_accessibilite_10	Solution to improve access- no appointment/booking needed	Yes/No/DNK
Vaccination / Not vaccinated (access issues)	vaccin_solution_accessibilite_11	Solution to improve access- support in booking/taking appointment for vaccination	Yes/No/DNK
Vaccination / Not vaccinated (access issues)	vaccin_solution_accessibilite_97	Solution to improve access- other	Yes/No/DNK
Vaccination / Not vaccinated (access issues)	vaccin_solution_accessibilite_99	Solution to improve access- DNK/DNA
Vaccination / Not vaccinated (acceptability issues)	vaccin_raison_negative_acceptabilite.new_1	Reason - Denial of the crisis/Conspiracy theories	Yes/No/DNK
Vaccination / Not vaccinated (acceptability issues)	vaccin_raison_negative_acceptabilite.new_3	Reason - Vaccination not a priority/COVID-19 not a threat (complacency)	Yes/No/DNK
Vaccination / Not vaccinated (acceptability issues)	vaccin_raison_negative_acceptabilite.new_4	Reason - Vaccine is useless/inefficient	Yes/No/DNK
Vaccination / Not vaccinated (acceptability issues)	vaccin_raison_negative_acceptabilite.new_10	Reason -Fear of immediate side effects	Yes/No/DNK
Vaccination / Not vaccinated (acceptability issues)	vaccin_raison_negative_acceptabilite.new_11	Reason - Fear of a serious disease because of vaccination	Yes/No/DNK
Vaccination / Not vaccinated (acceptability issues)	vaccin_raison_negative_acceptabilite.new_14	Reason - Lack of advice /Not recommended by health professional	Yes/No/DNK
Vaccination / Not vaccinated (acceptability issues)	vaccin_raison_negative_acceptabilite.new_15	Reason -Discouraged by relatives/friends/community	Yes/No/DNK
Vaccination / Not vaccinated (acceptability issues)	vaccin_raison_negative_acceptabilite.new_97	Reason - other
Vaccination / Not vaccinated (acceptability issues)	vaccin_raison_negative_acceptabilite.new_99	Reason - DNK/DNA
Vaccination / Not vaccinated (acceptability issues)	vaccin_solution_acceptabilite_1	Solution to improve acceptability - we need a better vaccine without side effects	Yes/No/DNK
Vaccination / Not vaccinated (acceptability issues)	vaccin_solution_acceptabilite_2	Solution to improve acceptability - I need information in my language	Yes/No/DNK
Vaccination / Not vaccinated (acceptability issues)	vaccin_solution_acceptabilite_3	Solution to improve acceptability - I'd rather information were stable and less confusing	Yes/No/DNK
Vaccination / Not vaccinated (acceptability issues)	vaccin_solution_acceptabilite_4	Solution to improve acceptability -I want advice from my GP	Yes/No/DNK
Vaccination / Not vaccinated (acceptability issues)	vaccin_solution_acceptabilite_5	Solution to improve acceptability -I want advice by social workers/person of trust	Yes/No/DNK
Vaccination / Not vaccinated (acceptability issues)	vaccin_solution_acceptabilite_6	Solution to improve acceptability - I want advice from my relatives/community	Yes/No/DNK
Vaccination / Not vaccinated (acceptability issues)	vaccin_solution_acceptabilite_7	Solution to improve acceptability -vaccination needs to be mandatory	Yes/No/DNK
Vaccination / Not vaccinated (acceptability issues)	vaccin_solution_acceptabilite_8	Solution to improve acceptability - financial compensation	Yes/No/DNK
Vaccination / Not vaccinated (acceptability issues)	vaccin_solution_acceptabilite_97	Solution to improve acceptability - other	Yes/No/DNK
Vaccination / Not vaccinated (acceptability issues)	vaccin_solution_acceptabilite_98	Solution to improve acceptability - no solution will work	Yes/No/DNK
Vaccination / Not vaccinated (acceptability issues)	vaccin_solution_acceptabilite_99	Solution to improve acceptability - DNK/DNA
Place of living	strate.new	Survey stratum
Place of living	ethos_op.new	Ethos Typology (Operational categories)
Place of living	ethos_concept.new	Ethos Typology (Concept)
Place of living	ethos_light.new	Ethos Typology (Light)
Place of living	logement_mois.new	Main place of living over the past 3 months
Place of living (additional)	logement_hier.new	Place of stay (last night)
Place of living (additional)	strate_mois2.new	Stratum based on Main living place the last 3 months
Place of living (additional)	dep	Department
Place of living (mobility)	logement_changement	Change in housing/location over the past three months	Yes/No/DNK
Financial / food situation / Income	revenu2.new	Source of Income	No income/informal activities/no regular pension or aid
			Declared and official sources of income (salary, pensions, state aids…)
			DNK/DNA
Financial / food situation / Income	situation_financiere.new	Financial situation	DNK/DNA
			Acceptable/Good financial situation
			Very tough financial situation
			Borderline financial situation (can change day to day)
Financial / food situation / Income	situation_alimentaire3.new	Food security	Not enough food and not good enough
			Food enough in quantity and quality
Financial / food situation / Income	source_alimentaire_1	Buys his/her own meals (most of the time)	Yes/No/DNK
Financial / food situation / Income	source_alimentaire_2	Meals provided by relatives/family/friends	Yes/No/DNK
Financial / food situation / Income	source_alimentaire_3	Meals through food distributions	Yes/No/DNK
Financial / food situation / Income	source_alimentaire_4	Meals through panhandling	Yes/No/DNK
Financial / food situation / Income	source_alimentaire_5	Meals through dumpster rummaging	Yes/No/DNK
Financial / food situation / Income	source_alimentaire_6	Meals difficult to get/not enough in quantity	Yes/No/DNK
Financial / food situation / Income	source_alimentaire_7	Meals provided by site managers	Yes/No/DNK
Financial / food situation / Income	source_alimentaire.new	Source of food/meals
Financial / food situation / Income	revenu_1	Source of income - declared employment	Yes/No/DNK
Financial / food situation / Income	revenu_2	Source of income - undeclared employment	Yes/No/DNK
Financial / food situation / Income	revenu_3	Source of income - retirement pension and/or alimony	Yes/No/DNK
Financial / food situation / Income	revenu_4	Source of income - unemployment benefit	Yes/No/DNK
Financial / food situation / Income	revenu_5	Source of income - scholarship	Yes/No/DNK
Financial / food situation / Income	revenu_6	Source of income - social solidarity benefit	Yes/No/DNK
Financial / food situation / Income	revenu_7	Source of income - other(s) benefit(s)	Yes/No/DNK
Financial / food situation / Income	revenu_8	Source of income - begging	Yes/No/DNK
Financial / food situation / Income	revenu_9	Source of income - associative/housing support	Yes/No/DNK
Financial / food situation / Income	revenu_10	Source of income - family/friend support	Yes/No/DNK
Financial / food situation / Income	revenu_11	Source of income - none	Yes/No/DNK
Financial / food situation / Income	revenu_99	Source of income - unknown	Yes/No/DNK
Place of living	logement_entourage.new	Household structure
Support and coping systems	soutien_dispositif.new_1	Attends food distributions on a regular basis	Yes/No/DNK
Support and coping systems	soutien_dispositif.new_2	Benefits from outreach activities	Yes/No/DNK
Support and coping systems	soutien_dispositif.new_6	Supported by site managers/social workers on site	Yes/No/DNK
Support and coping systems	soutien_dispositif.new_7	Supported by social workers (external)	Yes/No/DNK
Support and coping systems	soutien_dispositif.new_10	Supported by state/city services	Yes/No/DNK
Support and coping systems	soutien_dispositif.new_11	Supported by health professionals	Yes/No/DNK
Support and coping systems	soutien_dispositif.new_15	Supported by religieux groups/community	Yes/No/DNK
Support and coping systems	soutien_dispositif.new_17	Autonomous / Does not receive or need support whatsoever	Yes/No/DNK
Support and coping systems	soutien_dispositif.new2	Benefits from at least one support system	Yes/No/DNK
Support and coping systems	soutien_accompagnement_medical.new	Benefits from support to attend and navigate the healthcare system
Moral and social support	ecoute_proche.new	Support from relatives (can speak to/be listened by relatives)
Moral and social support	materiel_proche.new	Material support from relatives (money, food, clothes etc)
Moral and social support	conseil_proche.new	Advices from relatives (to find a job etc)
Moral and social support	confiance_proche.new	Moral support by relatives (motivation)
Moral and social support	ecoute_asso.new	Support from organization members (can speak to/be listened by members)
Moral and social support	materiel_asso.new	Material support from org. members (money, food, clothes etc)
Moral and social support	conseil_asso.new	Advices from org. members (to find a job etc)
Moral and social support	confiance_asso.new	Moral support by org. members (motivation)
Moral and social support	soutien_asso2.new	Global support by organizations
Moral and social support	solitude.new	Self-reported feeling of loneliness	I feel taken care of/supported/not specially lonely
			I feel very taken care of/supported. I don't feel lonely at all
			I don't feel taken care of/supported. I feel lonely sometimes.
			I feel very lonely
			DNK/DNA
COVID-19 (vaccination) Information Sources	connexion.new	Internet connection	Other: another mean of connection
			No, never uses internet
			Yes, seldom or often uses internet
			Does not know
COVID-19 (vaccination) Information Sources	information_masque.new	Compliance to protection measures (wear a facemask in public transportation etc)	Yes, I wear it and I think it's useful
			It depends on the context
			No, this is useless
			DNK/DNA
COVID-19 (vaccination) Information Sources	information_covid_1	COVID-19 (Vaccine) information source - internet	Yes/No/DNK
COVID-19 (vaccination) Information Sources	information_covid_2	COVID-19 (Vaccine) information source - social media	Yes/No/DNK
COVID-19 (vaccination) Information Sources	information_covid_1_2.new	COVID-19 (Vaccine) information source - internet / social media	Yes/No/DNK
COVID-19 (vaccination) Information Sources	information_covid_3	COVID-19 (Vaccine) information source - television/radio	Yes/No/DNK
COVID-19 (vaccination) Information Sources	information_covid_4	COVID-19 (Vaccine) information source - print media/classic media	Yes/No/DNK
COVID-19 (vaccination) Information Sources	information_covid_5	COVID-19 (Vaccine) information source - posters/leaflets	Yes/No/DNK
COVID-19 (vaccination) Information Sources	information_covid_6	COVID-19 (Vaccine) information source - social workers	Yes/No/DNK
COVID-19 (vaccination) Information Sources	information_covid_7	COVID-19 (Vaccine) information source - site manager	Yes/No/DNK
COVID-19 (vaccination) Information Sources	information_covid_8	COVID-19 (Vaccine) information source - health professionnals	Yes/No/DNK
COVID-19 (vaccination) Information Sources	information_covid_6_8.new	COVID-19 (Vaccine) information source - health or social workers/professionnals	Yes/No/DNK
COVID-19 (vaccination) Information Sources	information_covid_6_7_8.new	COVID-19 (Vaccine) information source - trusted third-party	Yes/No/DNK
COVID-19 (vaccination) Information Sources	information_covid_9	COVID-19 (Vaccine) information source - close relatives	Yes/No/DNK
COVID-19 (vaccination) Information Sources	information_covid_10	COVID-19 (Vaccine) information source - community	Yes/No/DNK
COVID-19 (vaccination) Information Sources	information_covid_11	COVID-19 (Vaccine) information source - religious groups	Yes/No/DNK
COVID-19 (vaccination) Information Sources	information_covid_9_10_11.new	COVID-19 (Vaccine) information source - relatives/family/community	Yes/No/DNK
COVID-19 (vaccination) Information Sources	information_covid_12	COVID-19 (Vaccine) information source - none	Yes/No/DNK
COVID-19 (vaccination) Information Sources	information_covid_suffisante.new	Satisfaction with COVID-19 information (overall)	Yes/No/DNK
COVID-19 (vaccination) Information Sources	information_covid_suffisante_1	Yes, I'm satisfied and feel I am informed enough	Yes/No/DNK
COVID-19 (vaccination) Information Sources	information_covid_suffisante_2	No, I didn't get enough information	Yes/No/DNK
COVID-19 (vaccination) Information Sources	information_covid_suffisante_3	No, it was too confusing and not clear enough	Yes/No/DNK
COVID-19 (vaccination) Information Sources	information_covid_suffisante_4	No, it was too much information, I feel saturated	Yes/No/DNK
COVID-19 (vaccination) Information Sources	information_covid_suffisante_5	No, it was changing all the time, too contradictory	Yes/No/DNK
COVID-19 (vaccination) Information Sources	confiance_autorite.new	Trust in the crisis management by the authorities	None/Low/Medium/High/Total
COVID-19 (vaccination) Information Sources	confiance_autorite_covid	Trust in the crisis management by the authorities	1 to 10
Health-related information	couverture_maladie	Has medical coverage
Health-related information	couverture_maladie.new	Has medical coverage
Health-related information	etat_sante	Self reported health status (num.)
Health-related information	etat_sante.new	Self-reported health status
Health-related information	maladie_chronique_perso.new	Chronic condition (self-reported)
Health-related information	medecin_traitant	Is followed by a regular GP
Health-related information	derniere_consultation.new	Date of last consultation (hospital/GP)
Health-related information	covid_perso.new	Previous history of COVID-19
Health-related information	covid_perso_hospitalise	Previous hospitalization for COVID-19
Health-related information	covid_indiv.new	Previous history/hospitalization of COVID-19
Health-related information	covid_entourage	Previous history of COVID-19 among family or friends
Health-related information	covid_entourage_hospitalise	Previous hospitalization for COVID-19 among family or friends
Health-related information	covid_ent.new	Previous history/hospitalization for COVID-19 among family or friends
Health-related information	maladie_chronique_entourage.new	Vulnerable/at risk for COVID-19 people among relatives
Health literacy	sante_litteratie_ecrite_affiche	Can read and understand written medical instructions
Health literacy	sante_litteratie_ecrite_medicament	Can read and understand drug notices
Health literacy	sante_litteratie_orale_medicament	Can understand oral medical instructions
Health literacy	sante_litteratie_orale_rdv	Can understand oral medical advice
Health literacy	sante_litteratie_formulaire	Can correctly fill out a medical form
Health literacy	sante_litteratie_ecrite_medicament.new.imput	Can read and understand drug notices
Health literacy	sante_litteratie_orale_medicament.new.imput	Can understand oral medical instructions
Health literacy	sante_litteratie_orale_rdv.new.imput	Can understand oral medical advice
Health literacy	sante_litteratie_ecrite_affiche.new.imput	Can read and understand written medical instructions
Health literacy	sante_litteratie_formulaire.new.imput	Can correctly fill out a medical form
Health literacy	litteratie_ecrit.new	Health Literacy (Written)
Health literacy	litteratie_oral.new	Health Literacy (Oral)
Health literacy	sante_litteratie_ecrite_affiche.new	Can read and understand written medical instructions
Health literacy	sante_litteratie_ecrite_medicament.new	Can read and understand drug notices
Health literacy	sante_litteratie_orale_medicament.new	Can understand oral medical instructions
Health literacy	sante_litteratie_orale_rdv.new	Can understand oral medical advice
Health literacy	sante_litteratie_formulaire.new	Can correctly fill out a medical form
Discrimination	discrimination_mefiance.new	Experienced discrimination since Covid-19 outbreak
Discrimination	discrimination_expulsion	Is more afraid of being expelled from France since COVID-19 crisis
Discrimination	discrimination_vaccin	Has been denied vaccination
Discrimination	discrimination_vaccin.imput	Has been denied vaccination
Discrimination	discrimination_soin	has been denied healthcare
Discrimination (additional)	discrimination_mefiance	Experienced discrimination since Covid-19 outbreak
Recruitment site information	pass_site	Vaccine certificate is mandatory to access site	Yes/No/DNK
Recruitment site information	support_social	Presence of social workers on site
Recruitment site information	support_social.new	Presence of social workers on site	Yes/No/DNK
Recruitment site information	support_medical	Presence of GP on site
Recruitment site information	support_medical.new	Presence of GP on site	Yes/No/DNK
Recruitment site information	support_sanitaire	Presence of health professionnals on site
Recruitment site information	support_sanitaire.new	Presence of health professionnals on site	Yes/No/DNK
Recruitment site information	dist_medecin.new	Proximity of a GP (>15 or <15 min by foot)	Yes/No/DNK
Recruitment site information	dist_pharmacie.new	Proximity of a drugstore (>15 or <15 min by foot)	Yes/No/DNK
Recruitment site information	dist_hopital.new	Proximity of a hospital (>15 or <15 min by foot)	Yes/No/DNK
Recruitment site information	dist_clinmob.new	Proximity of a mobile clinic (targeting PEH)	Yes/No/DNK
Recruitment site information	dist_centrecovid.new	Proximity of a vaccination center (>15 or <15 min by foot)	Yes/No/DNK
Recruitment site information	dist_specifprec.new	Proximity of vaccination site targeting PEH (>15 or <15 min by foot)	Yes/No/DNK
Recruitment site information	dist_siteprec.new_TR4	Proximity of vaccination site targeting PEH (>15 or <15 min by foot)	Yes/No/DNK
Recruitment site information	dist_centrevac.new_TR4	Proximity of a vaccination center (>15 or <15 min by foot)	Yes/No/DNK
Recruitment site information	dist_gene.new_TR4	Proximity of a GP (>15 or <15 min by foot)	Yes/No/DNK
Recruitment site information	dist_pharm.new_TR4	Proximity of a drugstore (>15 or <15 min by foot)	Yes/No/DNK
Recruitment site information	dist_clinique.new_TR4	Proximity of a mobile clinic (targeting PEH)	Yes/No/DNK
Recruitment site information	messindiv_acteurs.new	Personalized sensitization/mobilization on site	Yes/No/DNK
Recruitment site information	reu_acteurs.new	Information/Mobilization meetings on site	Yes/No/DNK
Recruitment site information	sensib_site.new	Sensitization/Mobilization on site (any type)	Yes/No/DNK
Recruitment site information	dispositif_vaccin_1	Vaccination activity on site	Yes/No/DNK
Recruitment site information	dispositif_vaccin_2	Partnership with organization to address people for vaccination	Yes/No/DNK
Recruitment site information	dispositif_vaccin_3	Support to book/take appointment for vaccination	Yes/No/DNK
Recruitment site information	dispositif_vaccin_4	Personal accompaniment to vaccination place	Yes/No/DNK
Recruitment site information	dispositif_vaccin_5	Practival information	Yes/No/DNK
Recruitment site information	dispositif_vaccin_6	Indication to closest drugstore/pharmacist	Yes/No/DNK
Recruitment site information	dispositif_vaccin_7	Indication to closest general practitioner	Yes/No/DNK
Recruitment site information	dispositif_vaccin_98	No specific activity	Yes/No/DNK
Recruitment site information	action_site.new	on site Interventions around COVID-19 vaccination	Yes/No/DNK
Recruitment site information	action_site_sensibilisation.new	Intervention on site - Awareness/sensitization	Yes/No/DNK
Recruitment site information	action_site_accompagnement.new	Intervention on site - Personalized support/mobilization	Yes/No/DNK
Recruitment site information	action_site_vaccination.new	Intervention on site - Actual vaccination activity	Yes/No/DNK
Recruitment site information	site	Site
