# Supplementary material for: Estimating COVID-19 vaccine uptake and its drivers among migrants, homeless and precariously housed people in France
Source: Commun Med (Lond). 2023 Feb 20;3:30. doi: 10.1038/s43856-023-00257-1 (PMC9939372; doi:10.1038/s43856-023-00257-1)
Supplement: Supplementary file 3 — Supplementary Dataset 2 [file 43856_2023_257_MOESM3_ESM.xlsx]

## Sheet: Feuil1
		All stratum		Precariously Housed		Accommodated		Homeless (Streets)
		N (raw)= 3,690		N (raw)=855		N (raw)=2,321		N (raw)=514
		N (weighted)=3,690		N (weighted)=835		N (weighted)=2,682		N (weighted)=170
Variable	Categories	%	CI95 %	%	CI95 %	%	CI95 %	%	CI95 %	p-value
Socio-demographic features
Gender	Male	53.7	50.2-57.2	95.4	93.4-97.3	39.4	35.2-43.6	74.3	67.7-80.8	p<0.001
	Female	46.3	42.8-49.8	4.6	2.7-6.6	60.6	56.4-64.8	25.7	19.2-32.3
	Missing	0.1		0.1		0.1		0.0
Age categories	Less than 35 years	40.2	37.4-42.9	26.6	22-31.3	44.1	40.7-47.5	45.6	38.5-52.7	p<0.001
	From 35 to 65 years	51.4	48.8-54	50.9	46.4-55.3	51.6	48.3-54.8	50.9	43.9-57.9
	More than 65 years	8.4	7-9.9	22.5	17.9-27.1	4.4	3.2-5.6	3.5	0.8-6.1
	Missing	0.2		0.2		0.1		0.3
Region of Birth	France	7.7	6.2-9.3	6.4	3.9-8.8	7.4	5.4-9.4	19.4	13.6-25.2	p<0.001
	European Union (EU)	4.2	3.2-5.2	0.7	0.2-1.3	3.7	2.5-5	28.8	20.8-36.7
	Europe (outside of EU)	1.7	1.2-2.2	0.7	0.1-1.3	1.7	1.1-2.3	7.8	2.8-12.8
	Maghreb (North Africa)	16.2	14.3-18.1	26.1	20.7-31.5	13.8	11.9-15.7	6.1	3.2-9
	Central Africa/Horn of Africa/Southern Africa	17.2	15.3-19	10.0	7.2-12.8	20.1	17.8-22.4	5.7	2.4-9
	West Africa	43.0	40.2-45.8	48.0	41.2-54.8	43.1	40-46.2	17.1	10.8-23.4
	Middle East and Central Asia	6.3	4.8-7.8	6.1	2.1-10.1	6.1	4.5-7.7	9.9	4.5-15.3
	Other (Americas, Eastern Asia)	3.6	2.8-4.5	2.0	0.7-3.4	4.0	2023-05-03	5.2	0.6-9.8
	Missing	0.2		0.2		0.2		0.8
Administrative status	French or European nationality (EU zone)	15.1	13-17.1	14.7	11.4-18	13.1	10.6-15.6	48.1	39.1-57.1	p<0.001
	Residence permit / Refugee status	37.2	34.5-39.8	62.5	58.1-66.9	31.2	28.1-34.3	7.2	3.8-10.6
	Asylum seeker / Ongoing application	15.3	12.7-17.8	7.9	5.3-10.6	17.7	14.3-21.1	13.1	6.7-19.5
	Undocumented	32.5	29.6-35.3	14.9	11.6-18.2	38.0	34.4-41.7	31.6	23.5-39.7
	Missing	0.0		0.0		0.0		0.9
Length of stay in France	Since COVID-19 pandemic start	10.7	8.9-12.5	4.7	2.7-6.8	11.5	9.2-13.8	27.7	20-35.5	p<0.001
	Less than 10 years, before COVID-19	54.5	51.5-57.4	34.2	28.8-39.6	62.3	58.8-65.8	30.6	23.7-37.5
	More than 10 years (or born in France)	34.8	31.7-37.9	61.1	55.6-66.5	26.2	22.5-29.9	41.7	33.6-49.8
	Missing	0.3		0.3		0.2		2.5
Level of education	Never attended school / Illiterate	21.8	19.6-23.9	32.4	27.5-37.3	18.8	16.3-21.3	15.2	10.7-19.7	p<0.001
	Primary and/or literate	18.3	16.7-20	21.3	16.9-25.6	16.9	15.2-18.7	25.4	19.4-31.3
	Secondary	42.9	40.6-45.1	35.2	30.9-39.4	44.9	42.2-47.6	48.8	41.5-56.2
	Higher (university)	17.1	15.4-18.7	11.2	8.6-13.7	19.3	17.3-21.4	10.6	6.4-14.8
	Missing	0.0		0.0		0.0		0.0
Francophone	Yes	77.3	74.9-79.7	76.1	69.8-82.3	78.9	76.4-81.5	56.9	48.1-65.7	0.001**
	No	22.7	20.3-25.1	23.9	17.7-30.2	21.1	18.5-23.6	43.1	34.3-51.9
	Missing	0.0		0.0		0.0		0.0
Place of living
Main place of stay the last 3 months	Rents his/her own flat/live with family	1.0	0-2	4.4	0.2-8.6					NC
	Shelters (emergency, long term etc)	38.8	33.3-44.3			53.4	46.5-60.2
	Social hostel	33.9	29-38.8			46.6	39.8-53.5
	Migrant Workers House	21.7	18.9-24.5	95.6	91.4-99.8
	Caravan/Trailer park	0.1	0-0.2					1.7	-0.9-4.2
	Street (roof: tent, parking, slum)	1.0	0.6-1.4					21.9	14.2-29.5
	Street (roofless)	3.5	2.9-4.2					76.5	68.6-84.3
	Missing	0.0		0.0		0.0		0.0
Change in housing/location over the past three months	One location only	89.8	88.2-91.3	93.0	90.5-95.5	90.5	88.7-92.3	60.9	51.8-70	p<0.001
	Several locations	10.2	8.7-11.8	7.0	4.5-9.5	9.5	7.7-11.3	39.1	30-48.2
	Missing	0.4		0.2		0.1		4.9
Household structure	Live by him/herself	32.8	29.2-36.4	67.4	60.2-74.6	21.2	17.1-25.2	46.5	37.7-55.2	p<0.001
	Live with his/her partner and children	23.9	20.7-27.2	1.0	-0.1-2.1	31.4	27-35.7	18.8	11.8-25.9
	Live with his/her children, without other adults	18.5	15.7-21.3	2.0	0.9-3	24.3	20.6-28	8.5	2.8-14.3
	Live with his/her partner or related adults, without children	11.3	9.4-13.1	22.7	16.9-28.5	7.3	5.7-8.9	18.0	12.8-23.2
	Live with other non-related adults	13.5	10.2-16.9	6.9	2.2-11.6	15.9	11.6-20.3	8.2	3.5-12.8
	Missing	0.2		0.2		0.1		1.8
Financial / food situation / Income (multiple choices possible)
Source of Income	Declared and official sources of income (salary, pensions, state aids…)	44.8	41.8-47.8	69.4	65.2-73.5	39.0	35.2-42.7	15.5	10.3-20.6	p<0.001
	No income/informal activities/no regular pension or aid	55.2	52.2-58.2	30.6	26.5-34.8	61.0	57.3-64.8	84.5	79.4-89.7
	Missing	0.6		0.1		0.6		2.1
Buys his/her own meals (most of the time)	Yes	69.6	66.6-72.6	92.7	90.6-94.9	63.5	59.6-67.5	52.0	43.9-60	p<0.001
Meals provided by relatives/family/friends	Yes	11.0	9.4-12.5	13.3	9.8-16.8	9.5	7.8-11.3	22.9	16-29.8	p<0.001
Meals through food distributions	Yes	39.2	35.3-43.1	11.1	8-14.3	47.0	41.9-52.1	54.4	45.5-63.3	p<0.001
Meals through panhandling	Yes	4.6	3.6-5.7	1.9	0.8-2.9	3.0	1.8-4.2	43.2	34.5-51.9	p<0.001
Meals through dumpster rummaging	Yes	0.8	0.5-1.1	0.2	-0.1-0.5	0.4	0.1-0.6	11.4	6.4-16.4	p<0.001
Meals difficult to get/not enough in quantity	Yes	6.1	4.4-7.8	5.4	2.1-8.8	5.5	3.5-7.6	17.5	11.6-23.4	p<0.001
Meals provided by site managers	Yes	18.2	14-22.5	1.4	0.4-2.5	24.2	18.5-29.9	6.6	0.7-12.6	p<0.001
Support and coping systems (multiple choices possible)
Attends food distributions on a regular basis	Yes	38.5	34.6-42.4	11.4	8.2-14.5	46.1	41-51.2	50.7	41.9-59.6	p<0.001
Benefits from outreach activities	Yes	8.7	6.9-10.5	2.6	1.2-3.9	8.5	6.1-10.8	43.3	34.3-52.3	p<0.001
Supported by site managers/social workers on site	Yes	33.4	28.6-38.2	12.8	7.6-17.9	41.2	35-47.4	10.7	4.4-17	p<0.001
