# Supplementary material for: Estimating COVID-19 vaccine uptake and its drivers among migrants, homeless and precariously housed people in France
Source: Commun Med (Lond). 2023 Feb 20;3:30. doi: 10.1038/s43856-023-00257-1 (PMC9939372; doi:10.1038/s43856-023-00257-1)
Supplement: Supplementary file 4 — Supplementary Dataset 3 [file 43856_2023_257_MOESM4_ESM.xlsx]

## Sheet: Feuil1
		All stratum			Housing			Accomodation			Homeless (Streets)
Variable	Categories	N	%	IC95 %	N	%	IC95 %	N	%	IC95 %	N	%	IC95 %	p-value
Place of living
Ethos Typology (Concept)	Rents a flat / hosted by family	41	1·1	0·1-2·1	38	4·6	0·4-8·8				3	1·7	-0·9-4·3	p<0·001***
	Rooflessness (without a shelter of any kind, sleeping rough)	108	3·0	2·3-3·6				3	0·1	0-0·3	105	62·6	53·5-71·7
	Houselessness (with a place to sleep but temporary/emergency in institutions or shelter )	3.396	93·1	91·7-94·4	796	95·4	91·2-99·6	2.6	98·2	97·6-98·8
	Living in insecure housing (can be expelled easily, poor living conditions etc)	72	2·0	1·4-2·5				45	1·7	1·1-2·3	27	16·2	9-23·4
	Living in inadequate housing (in caravans on illegal campsites, in unfit housing, in extreme overcrowding)	33	0·9	0·6-1·2							33	19·5	12·8-26·2
	Missing	42	1·1		4	0·4		35	1·3		3	1·7
Ethos Typology (Op· Cat·)	Rents his/her own flat	41	1·1	0·1-2·1	38	4·6	0·4-8·8				3	1·7	-0·9-4·3	p<0·001***
	Rooflessness (Living in the streets or public spaces without a shelter that can be defined as living quarters)	120	3·3	2·7-3·9							120	71·9	63·3-80·4
	Emergency accommodation (Overnight shelters, People with no place of usual residence who move frequently between various types of accommodation)	935	25·6	20·3-30·9				935	35·3	28·3-42·3
	People living in accommodation for the homeless /migrants (homeless hostels, centers for asylum seekers)	2.464	67·5	62·3-72·8	796	95·4	91·2-99·6	1.668	63·0	56·1-69·9
	Inadequate Housing ( nonconventional dwellings, unfit housing, in extreme overcrowding)	17	0·5	0·2-0·7							17	10·2	4·9-15·5
	Hosted by a third-part/Squat	72	2·0	1·4-2·5				45	1·7	1·1-2·3	27	16·2	9-23·4
	Missing	42	1·1		4	0·4		35	1·3		3	1·7
Financial / food situation / Income
Food security	Food enough in quantity and quality	1.879	51·5	48·1-54·8	587	70·5	63·7-77·3	1.237	46·6	42·6-50·6	56	33·7	25·8-41·7	p<0·001***
	Not enough food and not good enough	1.773	48·5	45·2-51·9	246	29·5	22·7-36·3	1.418	53·4	49·4-57·4	109	66·3	58·3-74·2
	Missing	30	0·8		3	0·4		22	0·8		5	3·0
Source of income - declared employment	No	2.916	79·2	76·9-81·5	558	66·8	62·4-71·2	2.198	82·1	79·3-85	160	94·6	91·4-97·8	p<0·001***
	Yes	764	20·8	18·5-23·1	277	33·2	28·8-37·6	478	17·9	15-20·7	9	5·4	2·2-8·6
	Missing	5	0·1		1	0·1		3	0·1		1	0·6
Source of income - undeclared employment	No	3.085	83·8	82-85·7	742	88·9	86·3-91·5	2.212	82·6	80·3-85	132	77·9	70·8-85	p<0·001***
	Yes	595	16·2	14·3-18	93	11·1	8·5-13·7	465	17·4	15-19·7	37	22·1	15-29·2
	Missing	5	0·1		1	0·1		3	0·1		1	0·6
Source of income - retirement pension and/or alimony	No	3.451	93·8	92·5-95	679	81·3	77·4-85·2	2.605	97·3	96·3-98·4	167	99·1	98·1-100·1	p<0·001***
	Yes	229	6·2	5-7·5	156	18·7	14·8-22·6	71	2·7	1·6-3·7	1	0·9	-0·1-1·9
	Missing	5	0·1		1	0·1		3	0·1		1	0·6
Source of income - unemployment benefit	No	3.578	97·2	96·5-97·9	789	94·5	92·6-96·3	2.621	98·0	97·2-98·7	167	99·2	98·4-100	p<0·001***
	Yes	102	2·8	2·1-3·5	46	5·5	3·7-7·4	55	2·0	1·3-2·8	1	0·8	0-1·6
	Missing	5	0·1		1	0·1		3	0·1		1	0·6
Source of income - scholarship	No	3.662	99·5	99·2-99·8	831	99·5	98·9-100·1	2.662	99·5	99·1-99·8	169	100·0	100-100	0·739
	Yes	18	0·5	0·2-0·8	4	0·5	-0·1-1·1	14	0·5	0·2-0·9
	Missing	5	0·1		1	0·1		3	0·1		1	0·6
Source of income - social solidarity benefit	No	3.253	88·4	86·6-90·2	717	85·8	81·4-90·3	2.381	89·0	87-90·9	156	92·1	88·3-95·9	0·155·
	Yes	427	11·6	9·8-13·4	118	14·2	9·7-18·6	295	11·0	9·1-13	13	7·9	4·1-11·7
	Missing	5	0·1		1	0·1		3	0·1		1	0·6
Source of income - other(s) benefit(s)	No	2.971	80·7	78·2-83·3	708	84·7	80·2-89·3	2.11	78·8	75·7-82	153	90·6	86·6-94·7	0·009**
	Yes	709	19·3	16·7-21·8	127	15·3	10·7-19·8	566	21·2	18-24·3	16	9·4	5·3-13·4
	Missing	5	0·1		1	0·1		3	0·1		1	0·6
Source of income - begging	No	3.611	98·1	97·6-98·7	833	99·7	99·3-100·1	2.662	99·5	99·1-99·8	116	68·9	60·5-77·3	p<0·001***
	Yes	69	1·9	1·3-2·4	3	0·3	-0·1-0·7	14	0·5	0·2-0·9	53	31·1	22·7-39·5
	Missing	5	0·1		1	0·1		3	0·1		1	0·6
Source of income - associative/housing support	No	3.141	85·4	82·8-87·9	819	98·1	96·5-99·7	2.178	81·4	78-84·8	143	84·8	77·6-92·1	p<0·001***
	Yes	539	14·6	12·1-17·2	16	1·9	0·3-3·5	498	18·6	15·2-22	26	15·2	7·9-22·4
	Missing	5	0·1		1	0·1		3	0·1		1	0·6
Source of income - family/friend support	No	3.433	93·3	91·9-94·7	806	96·6	95·2-97·9	2.468	92·2	90·4-94·1	158	93·9	90·8-96·9	p<0·001***
	Yes	247	6·7	5·3-8·1	29	3·4	2·1-4·8	208	7·8	5·9-9·6	10	6·1	3·1-9·2
	Missing	5	0·1		1	0·1		3	0·1		1	0·6
Source of income - none	No	2.837	77·1	74·5-79·7	769	92·1	90·1-94·1	1.961	73·3	69·9-76·7	107	63·3	55·4-71·1	p<0·001***
	Yes	843	22·9	20·3-25·5	66	7·9	5·9-9·9	715	26·7	23·3-30·1	62	36·7	28·9-44·6
	Missing	5	0·1		1	0·1		3	0·1		1	0·6
Source of income - unknown	No	3.66	99·5	99·1-99·8	835	100·0	99·9-100	2.659	99·3	98·9-99·8	166	98·5	96·7-100·4	0·015*
	Yes	20	0·5	0·2-0·9	0	0·0	0-0·1	17	0·7	0·2-1·1	2	1·5	-0·4-3·3
	Missing	5	0·1		1	0·1		3	0·1		1	0·6
Support and coping systems
Attends food distributions on a regular basis	No	2.246	61·5	57·6-65·4	729	88·6	85·5-91·8	1.434	53·9	48·8-59	82	49·3	40·4-58·1	p<0·001***
	Yes	1.407	38·5	34·6-42·4	94	11·4	8·2-14·5	1.229	46·1	41-51·2	85	50·7	41·9-59·6
	Missing	34	0·9		14	1·7		17	0·6		3	1·9
Benefits from outreach activities	No	3.335	91·3	89·5-93·1	802	97·4	96·1-98·8	2.438	91·5	89·2-93·9	95	56·7	47·7-65·7	p<0·001***
	Yes	318	8·7	6·9-10·5	21	2·6	1·2-3·9	225	8·5	6·1-10·8	72	43·3	34·3-52·3
	Missing	34	0·9		14	1·7		17	0·6		3	1·9
Supported by site managers/social workers on site	No	2.433	66·6	61·8-71·4	718	87·2	82·1-92·4	1.566	58·8	52·6-65	149	89·3	83-95·6	p<0·001***
	Yes	1.22	33·4	28·6-38·2	105	12·8	7·6-17·9	1.097	41·2	35-47·4	18	10·7	4·4-17
	Missing	34	0·9		14	1·7		17	0·6		3	1·9
Supported by social workers (external)	No	2.79	76·4	72·9-79·9	668	81·2	76·1-86·2	1.997	75·0	70·5-79·4	126	75·3	68-82·6	0·111·
	Yes	863	23·6	20·1-27·1	155	18·8	13·8-23·9	667	25·0	20·6-29·5	41	24·7	17·4-32
	Missing	34	0·9		14	1·7		17	0·6		3	1·9
Supported by state/city services	No	3.588	98·2	97·5-98·9	808	98·2	97-99·5	2.614	98·1	97·2-99	166	99·6	98·7-100·4	0·499
	Yes	65	1·8	1·1-2·5	14	1·8	0·5-3	50	1·9	1-2·8	1	0·4	-0·4-1·3
	Missing	34	0·9		14	1·7		17	0·6		3	1·9
Supported by health professionals	No	3.423	93·7	92·2-95·2	790	96·0	94·1-98	2.474	92·9	90·9-94·9	160	95·8	93·4-98·2	0·034*
	Yes	230	6·3	4·8-7·8	33	4·0	2-5·9	190	7·1	5·1-9·1	7	4·2	1·8-6·6
	Missing	34	0·9		14	1·7		17	0·6		3	1·9
Supported by religieux groups/community	No	3.471	95·0	93·8-96·2	792	96·3	94·1-98·4	2.526	94·8	93·3-96·4	152	91·4	85·7-97	0·2
	Yes	182	5·0	3·8-6·2	31	3·7	1·6-5·9	137	5·2	3·6-6·7	14	8·6	3-14·3
	Missing	34	0·9		14	1·7		17	0·6		3	1·9
Autonomous / Does not receive or need support whatsoever	No	2.593	71·0	67·6-74·3	317	38·6	32·3-44·8	2.153	80·8	77-84·7	122	73·3	65·7-80·9	p<0·001***
	Yes	1.06	29·0	25·7-32·4	506	61·4	55·2-67·7	510	19·2	15·3-23	44	26·7	19·1-34·3
	Missing	34	0·9		14	1·7		17	0·6		3	1·9
Benefits from support to attend and navigate the healthcare system	Yes (relatives, social workers etc)	1.074	29·4	26·4-32·4	195	23·5	18·1-29	830	31·2	27·4-35	50	30·1	22·6-37·6	p<0·001***
	I need help but I go by myself	1.391	38·0	34·2-41·9	284	34·3	27·3-41·2	1.03	38·7	33·9-43·5	77	46·5	38-55·1
	Autonomous/independant	1.122	30·7	26·3-35·1	336	40·6	31·8-49·4	760	28·5	23·2-33·9	26	15·8	10·7-20·8
	I never consult/It never happened so far	68	1·9	1·3-2·4	13	1·6	0·6-2·6	42	1·6	0·9-2·3	12	7·6	3·9-11·3
	Missing	23	0·6		7	0·9		11	0·4		5	2·9
Moral and social support
Support from relatives (can speak to/be listened by relatives)	Yes, often	1.335	36·6	33·5-39·6	361	43·6	37-50·1	944	35·5	31·8-39·1	31	18·7	13·2-24·3	p<0·001***
	Yes, sometimes	1.287	35·2	32·4-38·1	282	34·0	27·6-40·5	947	35·6	32·3-38·9	58	35·0	28·4-41·5
	No, almost never	942	25·8	23·6-28	166	20·1	15·8-24·4	709	26·7	24-29·4	66	40·1	32·4-47·8
	NA: situation never occurred	88	2·4	1·8-3·1	19	2·3	0·9-3·7	59	2·2	1·4-3	10	6·2	3·4-9·1
	Missing	27	0·7		7	0·8		16	0·6		4	2·4
Material support from relatives (money, food, clothes etc)	Yes, often	479	13·2	11·4-15	153	18·5	13·9-23	305	11·5	9·5-13·5	21	13·0	8·1-17·9	0·001**
	Yes, sometimes	1.031	28·3	25·9-30·8	228	27·5	23·3-31·8	755	28·5	25·4-31·6	48	29·3	23·1-35·6
	No, almost never	1.926	52·9	50·1-55·7	375	45·4	40·2-50·6	1.467	55·4	52-58·9	83	50·7	42·7-58·7
	NA: situation never occurred	202	5·6	3·9-7·2	71	8·6	4·9-12·4	120	4·5	2·6-6·4	11	7·0	3·8-10·1
	Missing	40	1·1		8	0·9		27	1·0		5	3·0
Advices from relatives (to find a job etc)	Yes, often	858	23·6	21·1-26·2	276	33·5	26·9-40·1	563	21·3	18·5-24	19	11·7	7·5-15·9	p<0·001***
	Yes, sometimes	1.442	39·7	36·8-42·7	308	37·4	31·1-43·8	1.082	40·9	37·4-44·4	52	32·3	25·6-39
	No, almost never	1.202	33·1	30·6-35·6	205	24·9	20·4-29·3	922	34·9	31·8-38	76	47·0	38·7-55·3
	NA: situation never occurred	127	3·5	2·6-4·4	35	4·2	1·8-6·6	77	2·9	1·9-3·9	14	8·9	5-12·9
	Missing	50	1·4		11	1·4		30	1·1		9	5·0
Moral support by relatives (motivation)	Yes, often	938	26·0	23·2-28·8	267	32·6	26·3-39	648	24·6	21·4-27·9	23	13·9	8·9-18·8	0·004**
	Yes, sometimes	1.427	39·5	36·3-42·7	316	38·6	32·3-44·9	1.059	40·2	36·4-44·1	52	32·2	25·2-39·2
	No, almost never	1.058	29·3	26·8-31·7	186	22·8	18·4-27·2	796	30·3	27·2-33·3	76	46·4	37·9-55
	NA: situation never occurred	189	5·2	3·6-6·9	49	6·0	2-9·9	128	4·8	3-6·7	12	7·5	3·9-11·1
	Missing	69	1·9		17	2·1		45	1·7		7	4·1
Support from organization members (can speak to/be listened by members)	Yes, often	520	14·3	12·1-16·4	42	5·1	2·8-7·5	471	17·7	15-20·5	7	4·4	2·3-6·5	p<0·001***
	Yes, sometimes	1.194	32·8	30·1-35·5	136	16·5	13·3-19·7	1.004	37·8	34·4-41·2	54	33·0	25·1-40·8
	No, almost never	1.622	44·5	41·4-47·7	502	61·1	54·6-67·7	1.042	39·3	35·7-42·8	78	46·9	38·7-55·1
	NA: situation never occurred	305	8·4	6·8-9·9	141	17·2	11·9-22·5	137	5·2	3·9-6·5	26	15·7	9·7-21·8
	Missing	36	1·0		13	1·5		19	0·7		4	2·5
Material support from org· members (money, food, clothes etc)	Yes, often	555	15·3	12·7-17·8	29	3·5	1·7-5·3	506	19·1	15·8-22·5	19	11·7	6·8-16·7	p<0·001***
	Yes, sometimes	1.132	31·1	28·1-34·1	117	14·1	11·1-17·2	961	36·3	32·5-40·1	54	32·9	25·1-40·7
	No, almost never	1.653	45·4	42-48·9	529	64·2	57·7-70·6	1.056	39·9	35·7-44	68	41·4	33·7-49·2
	NA: situation never occurred	299	8·2	6·4-10	150	18·2	12·6-23·7	126	4·7	3·2-6·3	23	13·9	7·8-20
	Missing	43	1·2		11	1·3		27	1·0		5	3·1
Advices from org· members (to find a job etc)	Yes, often	515	14·2	11·9-16·6	63	7·7	4·9-10·5	445	16·9	13·8-19·9	7	4·5	2·1-6·9	p<0·001***
	Yes, sometimes	1.291	35·6	32·6-38·6	144	17·6	13·8-21·3	1.102	41·7	38-45·5	45	27·8	20·2-35·4
	No, almost never	1.557	42·9	39·6-46·3	493	60·0	53·2-66·7	983	37·2	33·3-41·1	81	50·3	42·2-58·4
	NA: situation never occurred	261	7·2	5·7-8·7	122	14·8	9·7-19·9	112	4·2	3-5·4	28	17·3	10·9-23·8
	Missing	52	1·4		13	1·5		31	1·2		8	4·7
Moral support by org· members (motivation)	Yes, often	378	10·5	8·4-12·5	36	4·5	2·5-6·4	335	12·8	10·1-15·5	6	3·7	1·4-5·9	p<0·001***
	Yes, sometimes	1.075	29·8	26·9-32·8	106	13·0	9·1-16·9	926	35·2	31·5-38·9	44	27·0	19·5-34·5
	No, almost never	1.82	50·5	47-53·9	525	64·4	57·6-71·2	1.211	46·1	42-50·2	84	51·8	44-59·5
	NA: situation never occurred	332	9·2	7·3-11·1	148	18·1	12·3-23·9	156	5·9	4·3-7·6	28	17·6	11·2-24
	Missing	72	2·0		19	2·3		45	1·7		8	4·6
Self-reported feeling of loneliness	I feel very lonely	571	15·8	13·9-17·7	116	14·2	10·8-17·6	405	15·4	13·1-17·8	49	30·1	22·2-37·9	p<0·001***
	I don't feel taken care of/supported· I feel lonely sometimes·	1.194	33·1	30·9-35·3	282	34·5	30·1-38·9	854	32·5	29·8-35·2	58	35·5	28·2-42·9
	I feel taken care of/supported/not specially lonely	1.375	38·1	35·6-40·7	278	34·0	29·2-38·7	1.051	40·0	36·9-43·1	46	28·3	21·2-35·4
	I feel very taken care of/supported· I don't feel lonely at all	467	12·9	11·2-14·7	141	17·3	13·3-21·3	316	12·0	10-14·1	10	6·1	2·9-9·3
	Missing	72	2·0		17	2·1		49	1·8		6	3·5
COVID-19 (vaccination) Information Sources
Internet connection	Yes, seldom or often uses internet	2.857	78·1	76-80·1	537	64·9	60·4-69·3	2.236	83·9	81·6-86·2	84	50·4	42·7-58·2	p<0·001***
	No, never uses internet	794	21·7	19·6-23·8	289	34·9	30·4-39·3	425	16·0	13·7-18·2	80	48·0	40·1-55·8
	Other: another mean of connection	9	0·2	0·1-0·4	2	0·3	-0·1-0·6	3	0·1	0-0·3	3	1·6	-0·3-3·5
	Missing	25	0·7		8	0·9		14	0·5		3	2·0
Compliance to protection measures (wear a facemask in public transportation etc)	Yes, I wear it and I think it's useful	2.882	81·1	79-83·1	682	84·3	80·9-87·7	2.083	80·6	78-83·2	117	72·7	65·7-79·8	0·035*
	It depends on the context	266	7·5	6·2-8·8	45	5·5	3·4-7·6	206	8·0	6·3-9·7	15	9·2	5·4-12·9
	No, this is useless	407	11·5	9·9-13·1	82	10·2	7·5-12·9	296	11·4	9·4-13·4	29	18·1	12·6-23·6
	Missing	126	3·4		26	3·1		91	3·4		9	5·3
COVID-19 (Vaccine) information source - internet / social media	No	2.342	63·5	60·9-66·1	558	66·7	61·6-71·9	1.665	62·1	59-65·2	119	70·2	63·5-77	0·092·
	Yes	1.345	36·5	33·9-39·1	278	33·3	28·1-38·4	1.016	37·9	34·8-41	51	29·8	23-36·5
	Missing	0	0·0		0	0·0		0	0·0		0	0·0
COVID-19 (Vaccine) information source - television/radio	No	1.171	31·8	29·4-34·3	238	28·5	23·5-33·5	832	31·1	28·2-34	101	60·1	52·2-68	p<0·001***
	Yes	2.507	68·2	65·7-70·6	596	71·5	66·5-76·5	1.843	68·9	66-71·8	67	39·9	32-47·8
	Missing	4	0·1		2	0·2		1	0·0		1	0·6
COVID-19 (Vaccine) information source - print media/classic media	No	3.46	94·1	92·8-95·4	784	94·0	91·7-96·3	2.528	94·5	92·9-96·1	148	87·7	82·4-92·9	0·033*
	Yes	218	5·9	4·6-7·2	50	6·0	3·7-8·3	147	5·5	3·9-7·1	21	12·3	7·1-17·6
	Missing	4	0·1		2	0·2		1	0·0		1	0·6
COVID-19 (Vaccine) information source - posters/leaflets	No	3.485	94·7	93·4-96	791	94·9	92·8-97	2.532	94·6	93-96·3	162	95·7	92·9-98·5	0·846
	Yes	193	5·3	4-6·6	43	5·1	3-7·2	144	5·4	3·7-7	7	4·3	1·5-7·1
	Missing	4	0·1		2	0·2		1	0·0		1	0·6
COVID-19 (Vaccine) information source - site manager	No	3.483	94·7	93·2-96·2	784	94·1	91·3-96·8	2.531	94·6	92·7-96·5	168	99·4	98·8-100	0·132·
	Yes	195	5·3	3·8-6·8	50	5·9	3·2-8·7	145	5·4	3·5-7·3	1	0·6	0-1·2
	Missing	4	0·1		2	0·2		1	0·0		1	0·6
COVID-19 (Vaccine) information source - health or social workers/professionnals	No	2.953	80·1	77·4-82·8	723	86·3	83·1-89·6	2.092	78·0	74·6-81·5	139	81·6	75·3-87·9	0·001**
	Yes	734	19·9	17·2-22·6	114	13·7	10·4-16·9	588	22·0	18·5-25·4	31	18·4	12·1-24·7
	Missing	0	0·0		0	0·0		0	0·0		0	0·0
COVID-19 (Vaccine) information source - relatives/family/community	No	2.572	69·8	67·5-72·1	545	65·1	60·4-69·9	1.941	72·4	69·7-75·1	86	50·6	42·3-58·9	p<0·001***
	Yes	1.115	30·2	27·9-32·5	292	34·9	30·1-39·6	739	27·6	24·9-30·3	84	49·4	41·1-57·7
	Missing	0	0·0		0	0·0		0	0·0		0	0·0
COVID-19 (Vaccine) information source - none	No	3.607	98·1	97·5-98·7	816	97·9	97-98·8	2.637	98·6	97·9-99·3	153	90·9	86·2-95·7	p<0·001***
	Yes	71	1·9	1·3-2·5	17	2·1	1·2-3	38	1·4	0·7-2·1	15	9·1	4·3-13·8
	Missing	4	0·1		2	0·2		1	0·0		1	0·6
Satisfaction with COVID-19 information (overall)	No	1.712	46·4	43·8-49·1	356	42·6	37-48·1	1.259	47·0	43·7-50·2	97	57·1	49·8-64·4	0·002**
	Yes	1.79	48·5	45·8-51·3	440	52·6	46·9-58·2	1.295	48·3	45·1-51·6	55	32·3	25·2-39·3
	DNK/DNA	185	5·0	4·1-5·9	41	4·9	3·2-6·5	126	4·7	3·6-5·8	18	10·6	6·6-14·7
	Missing	0	0·0		0	0·0		0	0·0		0	0·0
Trust in the crisis management by the authorities	Zero trust (0)	218	5·9	5-6·9	38	4·5	3-6·1	145	5·4	4·3-6·5	36	21·2	15·2-27·3	p<0·001***
	Low trust (1-3)	258	7·0	6·1-8	52	6·3	4·6-8	186	7·0	5·8-8·1	20	11·8	7·4-16·1
	Medium trust (4-6)	849	23·1	21·4-24·9	189	22·7	19·6-25·8	630	23·6	21·4-25·8	30	17·7	13·1-22·3
	High trust (7-9)	1.142	31·1	28·8-33·4	264	31·8	27·2-36·4	849	31·8	29-34·6	29	17·0	12·3-21·7
	Total trust (10)	748	20·4	18·4-22·4	169	20·3	16·5-24·1	541	20·3	17·8-22·7	38	22·6	15·4-29·8
	No opinion	456	12·4	10·8-14·1	121	14·5	2018-11-01	319	11·9	10-13·9	16	9·7	5·3-14·1
	Missing	10	0·3		3	0·3		6	0·2		1	0·6
Health-related information
Has medical coverage	Yes (national social security, state medical aid)	3.152	86·1	84·5-87·6	738	88·8	86·1-91·5	2.335	87·6	85·8-89·4	78	47·3	39·8-54·9	p<0·001***
	No (never, lost or ongoing application)	510	13·9	12·4-15·5	93	11·2	8·5-13·9	330	12·4	10·6-14·2	87	52·7	45·1-60·2
	Missing	16	0·4		4	0·4		8	0·3		4	2·5
Self-reported health status	Bad status overall	762	21·0	18·8-23·2	152	18·6	15·1-22·1	561	21·2	18·5-23·9	48	29·9	23·9-35·9	0·152·
	Good status overall	1.76	48·5	45·8-51·2	408	49·7	44·3-55·1	1.288	48·6	45·3-52	65	40·1	32·5-47·7
	Perfect condition	1.107	30·5	28-33	260	31·7	26·7-36·7	799	30·2	27·1-33·2	48	30·0	23·4-36·5
	Missing	49	1·3		15	1·8		26	1·0		8	4·5
Chronic condition (self-reported)	No	2.561	70·2	67·5-72·9	558	67·5	62·9-72·1	1.872	70·5	67·1-73·9	130	79·5	74·3-84·7	0·066·
	Yes	1.086	29·8	27·1-32·5	269	32·5	27·9-37·1	784	29·5	26·1-32·9	34	20·5	15·3-25·7
	Missing	31	0·8		8	0·9		17	0·6		6	3·5
Is followed by a regular GP	Yes	2.465	67·4	65-69·7	629	75·8	72·1-79·5	1.791	67·2	64·3-70·2	45	27·5	21-33·9	p<0·001***
	No	1.193	32·6	30·3-35	201	24·2	20·5-27·9	872	32·8	29·8-35·7	120	72·5	66·1-79
	Missing	18	0·5		4	0·5		9	0·3		5	2·7
Date of last consultation (hospital/GP)	After the start of vaccination campaign (>may 2021)	2.595	71·3	68·8-73·7	563	68·3	63·5-73·1	1.949	73·5	70·5-76·4	83	50·5	43·2-57·9	p<0·001***
	Between 2d lockdown and start of vaccination (dec 2020-may 2021)	334	9·2	7·8-10·6	85	10·3	7·9-12·6	237	8·9	7·1-10·7	13	8·0	4·7-11·2
	Between 1st and 2d lockdown (mar-dec 2020)	387	10·6	8·6-12·6	94	11·3	7·5-15·2	277	10·4	7·9-12·9	16	10·0	6·5-13·5
	Before the pandemic (<march 2020)	203	5·6	4·5-6·6	58	7·1	4·9-9·2	125	4·7	3·5-6	19	11·7	7·3-16·1
	Never consulted in France/Does not apply	123	3·4	2·6-4·2	25	3·0	1·8-4·3	66	2·5	1·6-3·3	32	19·8	13·2-26·3
	Missing	28	0·8		8	1·0		15	0·6		5	2·9
Previous history/hospitalization of COVID-19	No	2.991	81·4	79·7-83·1	702	84·2	81·4-87·1	2.137	80·0	77·9-82	152	90·2	86·3-94·2	0·003**
	Yes, without hospitalization	588	16·0	14·5-17·5	111	13·3	10·8-15·8	462	17·3	15·4-19·2	15	9·0	5·3-12·8
	Yes, with hospitalization	96	2·6	1·9-3·3	21	2·5	1·2-3·7	74	2·8	1·9-3·6	1	0·7	-0·1-1·5
	Missing	10	0·3		3	0·3		7	0·2		1	0·7
Previous history/hospitalization for COVID-19 among family or friends	No	1.988	53·9	51·4-56·4	504	60·3	56-64·5	1.378	51·4	48·3-54·5	105	61·8	54·4-69·3	p<0·001***
	Yes, without hospitalization	959	26·0	23·8-28·2	157	18·8	15·1-22·4	767	28·6	25·9-31·3	35	20·3	14·9-25·8
	Yes, with hospitalization	740	20·1	18·3-21·9	175	21·0	17·4-24·5	535	20·0	17·8-22·1	30	17·8	11·5-24·2
	Missing	0	0·0		0	0·0		0	0·0		0	0·0
Vulnerable/at risk for COVID-19 people among relatives	No	2.419	65·8	62·7-68·8	511	61·1	55·6-66·6	1.815	67·8	64·1-71·6	94	55·6	47·5-63·7	0·015*
	Yes	1.26	34·2	31·2-37·3	325	38·9	33·4-44·4	860	32·2	28·4-35·9	75	44·4	36·3-52·5
	Missing	4	0·1		1	0·1		3	0·1		1	0·5
Health literacy
Can read and understand drug notices	With ease overall, alone	2.037	55·8	53·2-58·5	422	50·9	45·8-56	1.544	58·2	55-61·3	72	43·5	35·7-51·2	0·002**
	With difficulty overall, alone	1.611	44·2	41·5-46·8	407	49·1	44-54·2	1.111	41·8	38·7-45	93	56·5	48·8-64·3
	Missing	27	0·7		5	0·6		17	0·6		5	2·9
Can understand oral medical instructions	With ease overall, alone	2.86	78·3	75·9-80·8	654	79·0	73·4-84·5	2.113	79·5	76·7-82·3	93	56·3	48·1-64·5	p<0·001***
	With difficulty overall, alone	791	21·7	19·2-24·1	174	21·0	15·5-26·6	545	20·5	17·7-23·3	72	43·7	35·5-51·9
	Missing	23	0·6		5	0·6		13	0·5		5	2·9
Can understand oral medical advice	With ease overall, alone	2.663	72·9	70·3-75·6	584	70·5	64·5-76·6	1.99	74·9	71·9-77·9	89	54·2	45·9-62·5	0·002**
	With difficulty overall, alone	988	27·1	24·4-29·7	244	29·5	23·4-35·5	668	25·1	22·1-28·1	75	45·8	37·5-54·1
	Missing	23	0·6		5	0·6		13	0·5		5	2·9
Can read and understand written medical instructions	With ease overall, alone	2.152	59·0	56·3-61·6	439	52·9	47·9-58	1.64	61·8	58·6-65	73	44·3	36·6-52·1	p<0·001***
	With difficulty overall, alone	1.496	41·0	38·4-43·7	390	47·1	42-52·1	1.015	38·2	35-41·4	92	55·7	47·9-63·4
	Missing	27	0·7		5	0·6		17	0·6		5	2·9
Can correctly fill out a medical form	With ease overall, alone	1.65	45·2	42·6-47·8	323	39·0	34·8-43·2	1.27	47·8	44·5-51	57	34·5	27·6-41·5	p<0·001***
	With difficulty overall, alone	2.001	54·8	52·2-57·4	506	61·0	56·8-65·2	1.388	52·2	49-55·5	108	65·5	58·5-72·4
	Missing	23	0·6		5	0·6		13	0·5		5	2·9
Discrimination
Experienced discrimination since Covid-19 outbreak	No	2.714	73·6	70·9-76·3	664	79·3	75·3-83·3	1.93	72·0	68·5-75·5	120	70·7	63·4-78·1	0·032*
	Yes	590	16·0	13·8-18·2	93	11·2	8·2-14·1	462	17·2	14·4-20·1	34	20·3	14·2-26·3
	Does not know/Does not want to answer	383	10·4	8·4-12·4	80	9·5	6·1-12·9	288	10·8	8·2-13·3	15	9·0	4·2-13·8
	Missing	0	0·0		0	0·0		0	0·0		0	0·0
Is more afraid of being expelled from France since COVID-19 crisis	No	1.234	81·3	78·1-84·5	142	85·2	78·7-91·8	1.048	81·4	77·7-85	44	69·2	57·1-81·2	0·065·
	Yes	284	18·7	15·5-21·9	25	14·8	8·2-21·3	240	18·6	15-22·3	20	30·8	18·8-42·9
	Missing	175	10·2		17	9·2		149	10·2		9	12·2
Has been denied vaccination	No	3.637	99·6	99·4-99·8	825	99·5	98·9-100·1	2.649	99·7	99·4-99·9	163	99·4	98·5-100·2	0·715
	Yes	14	0·4	0·2-0·6	4	0·5	-0·1-1·1	9	0·3	0·1-0·6	1	0·6	-0·2-1·5
	Missing	23	0·6		5	0·6		13	0·5		5	2·9
has been denied healthcare	No	3.445	94·6	93·7-95·6	798	96·8	95·5-98·1	2.503	94·2	93-95·4	144	90·2	86·5-93·9	p<0·001***
	Yes	196	5·4	4·4-6·3	26	3·2	1·9-4·5	154	5·8	4·6-7	16	9·8	6·1-13·5
	Missing	28	0·7		8	0·9		11	0·4		9	5·4
Recruitment site information
Vaccine certificate is mandatory to access site	No	3.524	98·6	97·2-100	814	100·0	100-100	2.556	98·1	96·2-100	154	99·8	99·4-100·2	0·232
	Yes	50	1·4	0-2·8				50	1·9	0-3·8	0	0·2	-0·2-0·6
	Missing	13	0·3		0	0·0		1	0·0		12	6·9
Presence of social workers on site	At least once per week	2.726	73·9	69·3-78·6	699	83·5	76·1-90·9	1.991	74·3	68·4-80·2	37	21·8	13·5-30·2	p<0·001***
	Less than once per week	825	22·4	17·8-26·9	128	15·3	8-22·7	645	24·1	18·3-29·8	52	30·7	21·7-39·7
	Unknown/Not applicable	136	3·7	2·5-4·9	10	1·2	0·3-2	45	1·7	0·3-3	81	47·4	37·3-57·6
	Missing	0	0·0		0	0·0		0	0·0		0	0·0
Presence of GP on site	At least once per week	365	9·9	6·6-13·1	77	9·2	2·8-15·5	278	10·4	6·4-14·4	9	5·5	1-9·9	p<0·001***
	Less than once per week	3.14	85·2	81·6-88·7	725	86·6	79·4-93·8	2.352	87·8	83·6-91·9	63	37·3	27·5-47·1
	Unknown/Not applicable	183	5·0	3·5-6·4	35	4·2	0·5-8	50	1·9	0·5-3·2	97	57·2	47·2-67·2
	Missing	0	0·0		0	0·0		0	0·0		0	0·0
Presence of health professionnals on site	At least once per week	1.01	27·4	22·2-32·6	157	18·8	10·2-27·3	827	30·9	24·3-37·4	26	15·2	7·8-22·5	p<0·001***
	Less than once per week	2.524	68·5	63·2-73·7	670	80·1	71·5-88·6	1.804	67·3	60·7-73·9	51	29·9	20·8-39·1
	Unknown/Not applicable	153	4·1	2·9-5·3	10	1·2	0·3-2	49	1·8	0·5-3·2	93	54·9	44·9-65
	Missing	0	0·0		0	0·0		0	0·0		0	0·0
Proximity of vaccination site targeting PEH (>15 or <15 min by foot)	Close	1.379	37·4	31·8-43	379	45·3	34·5-56·2	938	35·0	28·2-41·8	61	36·0	26·2-45·7	0·136·
	Far	2.308	62·6	57-68·2	457	54·7	43·8-65·5	1.742	65·0	58·2-71·8	109	64·0	54·3-73·8
	Missing	0	0·0		0	0·0		0	0·0		0	0·0
Proximity of a vaccination center (>15 or <15 min by foot)	Close	1.814	49·2	43·4-55	449	53·6	42·7-64·5	1.308	48·8	41·7-55·9	57	33·6	24-43·1	0·188·
	Far	1.873	50·8	45-56·6	388	46·4	35·5-57·3	1.372	51·2	44·1-58·3	113	66·4	56·9-76
	Missing	0	0·0		0	0·0		0	0·0		0	0·0
Proximity of a GP (>15 or <15 min by foot)	Close	3.223	87·4	83·6-91·2	784	93·7	88·8-98·6	2.302	85·9	80·9-90·9	136	80·3	72·6-88	0·04*
	Far	464	12·6	8·8-16·4	52	6·3	1·4-11·2	378	14·1	9·1-19·1	34	19·7	12-27·4
	Missing	0	0·0		0	0·0		0	0·0		0	0·0
Proximity of a drugstore (>15 or <15 min by foot)	Close	3.287	89·2	85·6-92·8	793	94·8	89·2-100·4	2.346	87·5	82·9-92·2	148	86·9	80·5-93·4	0·131·
	Far	400	10·8	7·2-14·4	44	5·2	-0·4-10·8	334	12·5	7·8-17·1	22	13·1	6·6-19·5
	Missing	0	0·0		0	0·0		0	0·0		0	0·0
Proximity of a mobile clinic (targeting PEH)	Close	1.007	27·3	22·5-32·2	408	48·8	37·9-59·8	519	19·4	13·9-24·8	80	47·1	37-57·2	p<0·001***
	Far	2.68	72·7	67·8-77·5	428	51·2	40·2-62·1	2.162	80·6	75·2-86·1	90	52·9	42·8-63
	Missing	0	0·0		0	0·0		0	0·0		0	0·0
Intervention on site - Awareness/sensitization	No	319	8·6	6·3-11	10	1·2	0·3-2	183	6·8	3·7-9·9	126	74·2	65·4-83	p<0·001***
	Yes	3.368	91·4	89-93·7	827	98·8	98-99·7	2.498	93·2	90·1-96·3	44	25·8	17-34·6
	Missing	0	0·0		0	0·0		0	0·0		0	0·0
Intervention on site - Personalized support/mobilization	No	2.009	54·5	48·7-60·3	420	50·2	39·3-61·2	1.441	53·8	46·6-60·9	148	87·1	80·7-93·5	0·008**
	Yes	1.678	45·5	39·7-51·3	417	49·8	38·8-60·7	1.239	46·2	39·1-53·4	22	12·9	6·5-19·3
	Missing	0	0·0		0	0·0		0	0·0		0	0·0
Intervention on site - Actual vaccination activity	No	2.023	54·9	49·1-60·6	329	39·3	28·5-50·1	1.546	57·7	50·6-64·8	147	86·7	79·5-93·9	p<0·001***
	Yes	1.664	45·1	39·4-50·9	508	60·7	49·9-71·5	1.134	42·3	35·2-49·4	23	13·3	6·1-20·5
	Missing	0	0·0		0	0·0		0	0·0		0	0·0
