# Supplementary material for: Estimating COVID-19 vaccine uptake and its drivers among migrants, homeless and precariously housed people in France
Source: Commun Med (Lond). 2023 Feb 20;3:30. doi: 10.1038/s43856-023-00257-1 (PMC9939372; doi:10.1038/s43856-023-00257-1)
Supplement: Supplementary file 5 — Supplementary Dataset 4 [file 43856_2023_257_MOESM5_ESM.xlsx]

## Sheet: Feuil1
		All stratum		Precariously Housed		Accommodated		Homeless (Streets)
		N (raw)= 3,690		N (raw)=855		N (raw)=2,321		N (raw)=514
		N (weighted)=3,690		N (weighted)=835		N (weighted)=2,682		N (weighted)=170
Variable	Categories	%	CI95 %	%	CI95 %	%	CI95 %	%	CI95 %	p-value
Vaccine Uptake
Covid-19 vaccine doses	Yes, 1 injection	12.5	11.2-13.8	8.2	6-10.4	14.1	12.5-15.7	8.2	4.9-11.5	p<0.001
	Yes, 2 injections	60.5	58.4-62.6	68.6	65-72.3	59.7	57.1-62.3	33.6	26.2-41
	Yes, 3 injections	3.1	2.3-4	8.7	5.8-11.6	1.6	0.9-2.3	0.2	-0.1-0.5
	None yet (appointment for 1st dose taken)	1.6	1-2.1	0.7	0.2-1.3	1.8	1.1-2.5	1.5	0.4-2.7
	No, never	22.3	20.4-24.1	13.7	11.2-16.2	22.8	20.5-25.1	56.4	48.7-64.2
	Missing	0.0		0.0		0.0		0.0
Received at least one dose (vaccine uptake)	Yes, at least 1 injection	76.2	74.3-78.1	85.6	83-88.2	75.4	73-77.8	42.0	34.3-49.7	p<0.001
	No, either planned or not	23.8	21.9-25.7	14.4	11.8-17	24.6	22.2-27	58.0	50.3-65.7
	Missing	0.0		0.0		0.0		0.0
Vaccinated (timing and tolerance)
Vaccination period	21 dec. 2020 to 31 may 2021: >55yo or at-risk only, progressively	12.0	9.8-14.2	21.0	15.4-26.6	8.9	6.6-11.1	9.5	3.2-15.8	p<0.001
	31 may to 12 july 2021: open to all	20.1	17.9-22.3	21.9	18.2-25.7	19.7	16.9-22.4	13.9	6.6-21.1
	12 july to 9 aug, 2021: Vaccine certificate announced	23.7	21.5-26	25.9	21.8-30	23.1	20.4-25.8	20.7	10.8-30.7
	After 9 aug 2021: Vaccine certificate extended	44.2	41.2-47.2	31.2	27-35.3	48.4	44.6-52.2	55.9	45.5-66.4
	Missing	2.5		2.1		2.7		1.7
Presentation of vaccination proof (TousAntiCovid App or paper)	Yes	82.2	79.8-84.6	85.1	81.7-88.5	81.8	78.8-84.8	64.6	56.2-73	p<0.001
	No, I never got any	1.4	0.9-1.9	0.8	0.1-1.4	1.6	0.9-2.2	4.0	0.2-7.8
	No, I lost it/not readable	1.4	0.8-2	0.9	0.2-1.6	1.5	0.7-2.3	5.7	1.8-9.6
	No, I don’t have it on me	13.9	11.8-16.1	11.5	8.8-14.3	14.4	11.6-17.1	25.3	17.7-32.9
	No, I don’t want to show it	1.0	0.6-1.4	1.7	0.6-2.8	0.8	0.3-1.2	0.4	-0.1-1
	Missing	0.6		0.3		0.7		0.1
Tolerance/Side Effects	Good, no side effect to report	46.4	43.4-49.4	52.4	47.4-57.4	44.3	40.6-48.1	44.1	32.5-55.8	0.062.
	Small discomfort (pain at injection site, rash…)	38.2	35.5-40.9	34.5	29-40	39.4	36.2-42.6	42.9	31.5-54.3
	Strong discomfort (small fever, muscle pain…)	14.4	12.5-16.2	12.3	9.4-15.2	15.1	12.8-17.5	12.9	6.9-18.9
	Strong side effects (diagnosed by a physician): detail (usually strong fever, allergic reaction)	1.0	0.6-1.5	0.8	0.1-1.5	1.2	0.6-1.7	0.1	-0.1-0.2
	Missing	0.1		0.0		0.2		0.0
One dose only - according to plan (Janssen) or 2d dose already scheduled	No	25.9	20.7-31.1	26.2	14-38.4	25.0	19.2-30.9	49.5	27.9-71.2	0.151
	Yes	74.1	68.9-79.3	73.8	61.6-86	75.0	69.1-80.8	50.5	28.8-72.1
	Missing	0.0		0.0		0.0		0.0
One dose only - Access or information issues (2d dose)	No	92.2	89.1-95.3	94.1	88.7-99.6	92.8	89.4-96.2	66.0	43.1-88.9	0.001
	Yes	7.8	4.7-10.9	5.9	0.4-11.3	7.2	3.8-10.6	34.0	11.1-56.9
	Missing	0.0		0.0		0.0		0.0
One dose only - refusal to get 2d dose	No	88.7	84.9-92.6	93.0	84.4-101.5	87.9	83.6-92.3	90.0	81.1-99	0.469
	Yes	11.3	7.4-15.1	7.0	-1.5-15.6	12.1	7.7-16.4	10.0	1-18.9
	Missing	0.0		0.0		0.0		0.0
Places of vaccination
Place of vaccination	Vaccination centres (open to all, free, no condition)	55.1	52-58.2	48.7	43.3-54.1	57.9	54-61.7	41.9	32.8-51	p<0.001
	Liberal system (GP, pharmacists etc)	14.2	12.2-16.2	18.3	14.6-21.9	12.7	10.4-15.1	14.7	6.7-22.6
	Hospitals	9.7	8.1-11.3	7.8	5.8-9.8	9.9	7.8-12	21.5	12.5-30.4
	Outreach vaccination activity / vaccination sites targeting PEH	18.0	15.2-20.9	18.5	13.4-23.6	18.0	14.5-21.5	13.6	7.7-19.4
	Other (foreign country, workplace, prison etc)	3.0	2.3-3.8	6.8	4.8-8.8	1.5	0.9-2.2	8.4	2.8-14
	Missing	0.0		0.0		0.0		0.2
Proximity of the place of vaccination	Close to place of living or frequently visited place (<15 min by foot)	72.4	69.3-75.5	70.1	64.1-76	73.4	69.7-77.1	67.5	57-78	0.39
	Far from place of living or frequently visited place (>15 min by foot)	27.6	24.5-30.7	29.9	24-35.9	26.6	22.9-30.3	32.5	22-43
	Missing	14.6		17.4		13.9		6.6
Opinion on vaccination
Vaccinated in childhood (any antigen)	Yes	92.7	91.5-93.8	88.5	85.6-91.3	94.0	92.8-95.3	92.0	87.8-96.2	p<0.001
	No	7.3	6.2-8.5	11.5	8.7-14.4	6.0	4.7-7.2	8.0	3.8-12.2
	Missing	2.5		3.0		2.4		2.6
Opinion on vaccination (in general)	Positive	89.4	88-90.7	86.9	83.6-90.1	90.5	88.9-92	84.6	79.1-90	0.017
	Negative	10.6	9.3-12	13.1	9.9-16.4	9.5	8-11.1	15.4	10-20.9
	Missing	0.1		0.0		0.1		0.0
Opinion on Covid-19 vaccination	Positive	69.6	67.4-71.8	76.3	72.9-79.7	68.8	66.1-71.6	48.5	40.2-56.8	p<0.001
	Negative	24.3	22.2-26.4	18.4	15.3-21.6	24.9	22.3-27.6	43.5	35-51.9
	No opinion	6.1	5.1-7	5.3	3.7-6.9	6.2	5-7.4	8.0	4.8-11.2
	Missing	0.3		0.1		0.3		0.4
Perceived utility of Covid-19 vaccination	Yes	63.8	61.4-66.2	70.2	66.8-73.7	62.8	59.7-65.9	48.6	40-57.2	p<0.001
	No	26.4	24.2-28.7	20.4	17.2-23.6	27.6	24.8-30.4	38.5	30.1-46.8
	No opinion	9.7	8.4-11	9.4	6.7-12.1	9.6	8.1-11.2	12.9	8.3-17.5
	Missing	0.3		0.1		0.4		0.6
Fear of Covid-19 vaccination	No	53.8	51.5-56.2	66.6	62.9-70.2	49.7	46.7-52.6	57.2	49.6-64.8	p<0.001
	Yes	46.2	43.8-48.5	33.4	29.8-37.1	50.3	47.4-53.3	42.8	35.2-50.4
	Missing	0.5		0.6		0.4		1.2
Family and friends' opinion on Covid-19 vaccination	Mixed positive and negative / Unknown	37.6	35.3-40	37.3	33.2-41.5	38.0	35.2-40.9	32.8	25.2-40.5	0.006
	Overall positive	42.2	39.7-44.8	45.6	41.4-49.8	41.7	38.5-44.9	34.5	26.9-42.1
	Overall negative	20.1	18.1-22.1	17.1	13.8-20.4	20.3	17.8-22.8	32.7	25-40.3
	Missing	0.0		0.0		0.0		0.0
Needs/uses vaccine certificate in daily life	Yes	80.6	78.7-82.5	77.7	73.9-81.6	82.8	80.5-85	60.0	52.5-67.4	p<0.001
	No	19.4	17.5-21.3	22.3	18.4-26.1	17.2	15-19.5	40.0	32.6-47.5
	Missing	0.2		0.2		0.2		0.3
Reasons for vaccination (multiple choices possible)
Positive opinion on vaccination overall	Yes	24.7	21.6-27.9	29.0	22.5-35.4	22.9	19.2-26.6	34.0	23.9-44.2	0.073
Personal protection	Yes	63.0	60.3-65.6	64.2	59.4-69.1	62.8	59.5-66	55.9	45.3-66.4	0.472
Protection of vulnerable relatives/friends	Yes	24.9	21.6-28.2	19.9	13.6-26.3	26.5	22.5-30.5	28.0	17.2-38.8	0.13
Civic gesture (protection of everyone)	Yes	32.7	29.2-36.2	31.4	24.1-38.7	33.1	29-37.2	32.7	21.2-44.3	0.831
Advice from health professionnal / outreach vaccination activity	Yes	12.8	10.6-15.1	11.7	8.1-15.2	13.3	10.5-16.1	11.7	4.6-18.8	0.654
Advice from social worker/religious group/community	Yes	7.3	5.6-9	5.9	3.5-8.3	7.8	5.6-10	5.6	2.1-9.1	0.308
Sense of compelment/constraint (to get vaccine certificate, asked by employer, to be able to travel…)	Yes	44.1	41.4-46.8	45.5	40.4-50.5	43.5	40.2-46.8	46.6	37.6-55.5	0.629
Other	Yes	3.0	2.1-4	4.2	2.2-6.2	2.6	1.5-3.7	3.2	0.5-5.9	0.184
Vaccine certificate as the main driver	Yes, mainly to get the vaccine certificate	23.9	21.3-26.5	20.7	16.5-25	25.1	21.8-28.4	22.8	15-30.7	p<0.001
	No, vaccinated for another reason	48.3	45.3-51.3	40.9	35.6-46.1	50.7	46.9-54.4	56.8	47.1-66.5
	Non applicable: vaccination before certificate implementation	27.8	24.9-30.7	38.4	32.8-44	24.3	20.8-27.7	20.4	11.9-28.8
	Missing	2.9		2.4		3.1		2.4
Non-Vaccinated
Intention to get vaccinated	Yes	49.7	45-54.3	47.8	37.8-57.8	53.4	47.6-59.1	28.5	19.3-37.7	p<0.001
	No	50.3	45.7-55	52.2	42.2-62.2	46.6	40.9-52.4	71.5	62.3-80.7
	Missing	13.1		13.8		13.6		8.7
I was not able to	Yes	24.4	20.5-28.3	20.7	13-28.4	26.1	21.2-31.1	17.3	10.4-24.2	0.126
I did not want to	Yes	75.6	71.7-79.5	79.6	71.7-87.4	74.1	69.3-79	80.6	73.5-87.8	0.25
Reasons for Non-Vaccination (access issues) (multiple choice possible)
(Wrong) beliefs/info on accessibility (I thought medical coverage, money was required)	Yes	20.9	14.2-27.6	16.8	3.7-29.8	18.1	10.4-25.8	55.5	38-73	p<0.001
Lack of information (I did not know how or when) or opportunity (I did not know where)	Yes	15.4	10.1-20.7	21.5	5.6-37.3	11.9	6.1-17.7	42.2	24.5-59.8	0.002
Physical/Practical barriers (center was too far, to hard to reach, too crowded)	Yes	23.9	17.7-30	26.6	12.4-40.8	20.5	13.5-27.4	54.2	33.8-74.7	0.002
My peers advised me not to get vaccinated	Yes	1.7	0-3.4			1.7	-0.2-3.7	3.7	-3.5-10.9	0.586
I had a medical contra-indication (pregnant, even if wrong, allergy…)	Yes	24.4	15.5-33.2	4.3	-2.4-11	29.4	18.6-40.1	3.1	-1.2-7.5	p<0.001
other	Yes	36.2	27.6-44.9	49.3	31.3-67.2	37.2	26.9-47.5	6.8	-1-14.6	0.006
Reason for non-vaccination (acceptability issues)
Denial of the crisis/Conspiracy theories	Yes	12.6	9.6-15.6	14.2	6.5-22	9.7	6.3-13	28.7	18.5-38.9	p<0.001
Vaccination not a priority/COVID-19 not a threat (complacency)	Yes	13.6	10.4-16.7	19.2	11.2-27.2	11.9	8.1-15.7	17.2	9-25.5	0.128
Vaccine is useless/inefficient	Yes	25.2	20.1-30.3	29.3	18.5-40.1	25.5	19.1-31.9	18.4	10.2-26.6	0.35
Fear of immediate side effects	Yes	56.9	51.8-61.9	53.9	42.5-65.3	59.7	53.5-65.9	42.9	31.2-54.6	0.046
Fear of a serious disease because of vaccination	Yes	50.3	44.9-55.7	43.6	32.8-54.5	50.9	44.2-57.6	54.5	42.6-66.4	0.42
Lack of advice /Not recommended by health professional	Yes	3.9	2.2-5.6	7.2	1.8-12.5	3.4	1.4-5.4	3.4	-0.2-7	0.233
Reason -Discouraged by relatives/friends/community	Yes	10.9	7.4-14.3	4.0	-0.3-8.2	8.7	4.8-12.7	31.9	19.7-44.2	p<0.001
other	Yes	14.4	11-17.8	11.0	4.1-17.8	16.0	11.6-20.3	8.7	4.3-13.1	0.124
