# Supplementary material for: Estimating COVID-19 vaccine uptake and its drivers among migrants, homeless and precariously housed people in France
Source: Commun Med (Lond). 2023 Feb 20;3:30. doi: 10.1038/s43856-023-00257-1 (PMC9939372; doi:10.1038/s43856-023-00257-1)
Supplement: Supplementary file 6 — Supplementary Dataset 5 [file 43856_2023_257_MOESM6_ESM.xlsx]

## Sheet: Feuil1
		Weighted data for sample design			Crude data
Variable	Categories	Vaccinated/Total	%	IC95 %	OR	IC95 %	Mod· p-value	Wald p-value
Socio-demographic features
Gender	Male	1571/1979	79·38	77·2-81·6			Ref·	<0·001***
	Female	1233/1703	72·39	69·5-75·3	0·7	0·6-0·8	<0·001***
Age categories	Less than 35 years	1017/1479	68·77	65·8-71·8			Ref·	<0·001***
	From 35 to 65 years	1503/1890	79·52	77·4-81·6	1·6	1·4-1·9	<0·001***
	More than 65 years	285/311	91·61	88·1-95·1	4·8	3·2-7·2	<0·001***
Region of Birth	France	204/284	71·87	64·9-78·8			Ref·	<0·001***
	European Union (EU)	55/153	36·10	25-47·2	0·2	0·1-0·3	<0·001***
	Europe (outside of EU)	35/64	54·62	40·9-68·3	0·5	0·3-0·9	0·019*
	Maghreb (North Africa)	464/596	77·80	73·5-82·2	1·6	1·2-2·2	0·003**
	Central Africa/Horn of Africai/Southern Africa	466/630	73·91	69·4-78·4	1·4	1·1-1·9	0·023*
	West Africa	1277/1579	80·89	78·3-83·5	2·2	1·6-2·9	<0·001***
	Middle East and Central Asia	179/231	77·29	69·9-84·7	1·8	1·2-2·8	0·009**
	Other (Americas, Eastern Asia)	114/133	85·95	78·9-93	3·2	1·9-5·5	<0·001***
Length of stay in France	Since COVID-19 pandemic start	281/392	71·68	66·5-76·8			Ref·	0·073·
	Less than 10 years, before COVID-19	1515/1997	75·84	73·1-78·6	1·3	1-1·7	0·029*
	More than 10 years (or born in France)	998/1276	78·21	75·4-81	1·3	1-1·7	0·037*
Level of education	Never attended school / Illiterate	655/802	81·67	78·5-84·9			Ref·	0·002**
	Primary and/or literate	521/675	77·13	73·5-80·8	0·7	0·6-0·9	0·016*
	Secondary	1146/1580	72·52	69·4-75·6	0·7	0·5-0·8	<0·001***
	Higher (university)	487/630	77·32	73-81·6	0·8	0·6-1·1	0·17·
Francophone	Yes	2194/2849	77·02	75-79·1			Ref·	<0·001***
	No	614/838	73·28	69·5-77	0·7	0·5-0·8	<0·001***
Administrative status	French or European nationality (EU zone)	358/555	64·51	59·1-70			Ref·	<0·001***
	Asylum seeker / Ongoing application	1125/1369	82·16	79·4-84·9	3·5	2·7-4·5	<0·001***
	Residence permit / Refugee status	432/562	76·79	72·5-81·1	2·4	1·7-3·2	<0·001***
	Undocumented	890/1196	74·44	71·2-77·6	2·1	1·7-2·8	<0·001***
Vaccination / Opinion on vaccination
Vaccinated in childhood (any antigen)	Yes	2553/3328	76·72	74·7-78·7			Ref·	0·01*
	No	182/263	69·26	62·8-75·7	0·7	0·5-0·9	0·01*
Opinion on vaccination (in general)	Positive	2576/3292	78·25	76·4-80·1			Ref·	<0·001***
	Negative	233/392	59·46	53·4-65·6	0·4	0·3-0·5	<0·001***
Opinion on Covid-19 vaccination	Positive	2315/2556	90·57	89·1-92			Ref·	<0·001***
	Negative	357/893	39·99	35·5-44·4	0·1	0-0·1	<0·001***
	No opinion	129/224	57·64	50·1-65·1	0·1	0·1-0·2	<0·001***
Perceived utility of Covid-19 vaccination	Yes	2043/2345	87·14	85·4-88·9			Ref·	<0·001***
	No	511/971	52·64	48·2-57·1	0·1	0·1-0·2	<0·001***
	No opinion	245/357	68·58	63-74·2	0·3	0·2-0·4	<0·001***
Fear of Covid-19 vaccination	No	1636/1972	82·96	80·8-85·2			Ref·	<0·001***
	Yes	1159/1691	68·55	65·7-71·4	0·4	0·3-0·5	<0·001***
Family and friends' opinion on Covid-19 vaccination	Mixed positive and negative / Unknown	1031/1388	74·30	71·4-77·2			Ref·	<0·001***
	Overall positive	1309/1558	84·04	81·8-86·3	1·8	1·5-2·1	<0·001***
	Overall negative	469/742	63·17	58·5-67·8	0·4	0·3-0·5	<0·001***
Needs/uses vaccine certificate in daily life	Yes	2375/2962	80·18	78·2-82·2			Ref·	<0·001***
	No	426/714	59·62	55·4-63·9	0·3	0·3-0·4	<0·001***
Place of living
Stratum	Housing	716/837	85·57	83-88·2			Ref·	<0·001***
	Accomodation	2021/2680	75·40	73-77·8	0·5	0·4-0·7	<0·001***
	Homeless (Streets)	71/170	42·02	34·3-49·7	0·1	0·1-0·2	<0·001***
Main living place the last 3 months	Rents his/her own flat/live with family	25/37	67·24	42·9-91·6			Ref·	<0·001***
	Shelters (emergency, long term etc)	1143/1430	79·91	76·6-83·2	1·5	0·8-3	0·25
	Social hostel	878/1250	70·25	67-73·5	1·0	0·5-1·9	0·903
	Migrant Workers House	691/800	86·42	83·8-89	2·2	1·1-4·4	0·027*
	Travellers campsite	0/3	5·00	-7·1-17	0·2	0-2·4	0·202
	Street (roof: tent, parking, slum)	1937-12-01	32·51	19-46	0·2	0·1-0·5	<0·001***
	Street (no roof)	59/130	45·56	36·2-54·9	0·4	0·2-0·7	0·004**
Ethos Typology	0· Rents his/her own flat	26/41	63·98	39·1-88·9			Ref·	<0·001***
	1· People Living Rough (Public space or external space, Living in the streets or public spaces, without a shelter that can be defined as living quarters)	53/105	50·56	39·6-61·6	0·5	0·3-1	0·046*
	11· People living in temporary/non-conventional structures (Semi-permanent structure hut or cabin)	1930-09-01	29·92	16·7-43·1	0·2	0·1-0·5	<0·001***
	12· People living in unfit housing (Defined as unfit for habitation by national legislation or building regulations)	0/2	20·40	-17·4-58·2	1·7	0·2-17·2	0·638
	2· People in emergency accommodation (People with no usual place of residence who make use of overnight shelter, low threshold shelter)	2022-03-01	43·15	-19·6-105·9	0·9	0·1-8·6	0·902
	3· People in accommodation for the homeless (Homeless hostels, temporary accomodation, normally short-term)	346/461	75·05	68·6-81·5	1·2	0·6-2·5	0·598
	5· People in accommodation for immigrants (Immigrants in reception or short term accommodation due to their immigrant status)	1451/1727	84·00	81·6-86·4	2·2	1·1-4·2	0·02*
	7· Supported accommodation for formerly homeless people(Stay longer than needed due to lack of housing)	850/1207	70·46	67·2-73·7	1·0	0·5-2	0·892
	8· People living in insecure accommodation (Occupation of land with no legal rights, squats)	37/72	51·71	40·1-63·3	0·4	0·2-0·9	0·025*
	Rents a flat / hosted by family	26/41	63·98	39·1-88·9			Ref·	<0·001***
	Rooflessness (without a shelter of any kind, sleeping rough)	54/107	50·35	39·5-61·2	0·5	0·3-1	0·05·
	Houselessness (with a place to sleep but temporary/emergency in institutions or shelter )	2647/3395	77·97	76-79·9	1·5	0·8-2·8	0·247
	Living in insecure housing (can be expelled easily, poor living conditions etc)	37/72	51·71	40·1-63·3	0·4	0·2-0·9	0·025*
	Living in inadequate housing (in caravans on illegal campsites, in unfit housing, in extreme overcrowding)	1933-10-01	29·24	16·5-42	0·2	0·1-0·5	<0·001***
	Rents his/her own flat	26/41	63·98	39·1-88·9			Ref·	<0·001***
	Rooflessness (Living in the streets or public spaces without a shelter that can be defined as living quarters)	60/120	50·18	40·3-60	0·5	0·2-0·9	0·031*
	Emergency accommodation (Overnight shelters, People with no place of usual residence who move frequently between various types of accommodation)	765/934	81·87	78·1-85·7	1·9	1-3·8	0·057·
	People living in accommodation for the homeless /migrants (homeless hostels, centers for asylum seekers)	1884/2464	76·44	74·2-78·7	1·4	0·7-2·6	0·343
	Inadequate Housing ( nonconventional dwellings, unfit housing, in extreme overcrowding)	2017-02-01	12·50	1·4-23·6	0·1	0-0·3	<0·001***
	Hosted by a third-part/Squat	37/72	51·71	40·1-63·3	0·4	0·2-0·9	0·025*
Change in housing/location over the past three months	One location only	2544/3293	77·26	75·3-79·3			Ref·	<0·001***
	Several locations	251/376	66·76	61·1-72·4	0·6	0·5-0·7	<0·001***
Household structure	Live by him/herself	983/1205	81·59	78·9-84·3			Ref·	<0·001***
	Live with his/her partner and children	606/879	68·89	64·9-72·9	0·5	0·4-0·7	<0·001***
	Live with his/her children, without other adults	486/679	71·55	66·9-76·2	0·7	0·6-0·9	0·017*
	Live with his/her partner or related adults, without children	301/413	72·81	67·3-78·4	0·7	0·5-0·9	0·006**
	Live with other non-related adults	422/497	84·93	80·7-89·2	1·3	1-1·7	0·094·
Financial / food situation / Income
Source of Income	Declared and official sources of income (salary, pensions, state aids…)	1314/1642	80·00	77·2-82·8			Ref·	<0·001***
	No income/informal activities/no regular pension or aid	1478/2022	73·09	70·4-75·8	0·6	0·5-0·7	<0·001***
Food security	Food enough in quantity and quality	1459/1879	77·65	75·1-80·2			Ref·	0·08·
	Not enough food and not good enough	1329/1773	74·97	72·5-77·4	0·9	0·7-1	0·08·
Buys his/her own meals (most of the time)	No	838/1118	74·92	71·7-78·1			Ref·	0·419
	Yes	1964/2560	76·71	74·5-78·9	1·1	0·9-1·3	0·419
Meals provided by relatives/family/friends	No	2519/3275	76·91	74·9-78·9			Ref·	<0·001***
	Yes	284/405	70·11	64·3-75·9	0·7	0·5-0·8	<0·001***
Meals through food distributions	No	1756/2236	78·53	76·2-80·8			Ref·	0·079·
	Yes	1046/1443	72·50	69·5-75·5	0·9	0·7-1	0·079·
Meals through panhandling	No	2708/3510	77·16	75·2-79·1			Ref·	<0·001***
	Yes	95/170	55·70	47·4-64	0·3	0·3-0·5	<0·001***
Meals through dumpster rummaging	No	2788/3649	76·40	74·5-78·3			Ref·	<0·001***
	Yes	15/31	48·30	31·8-64·7	0·2	0·1-0·4	<0·001***
Meals difficult to get/not enough in quantity	No	2647/3456	76·58	74·6-78·5			Ref·	0·01*
	Yes	156/223	69·76	62·1-77·4	0·7	0·5-0·9	0·01*
Meals provided by site managers	No	2230/3008	74·14	72·1-76·2			Ref·	<0·001***
	Yes	572/671	85·24	81·3-89·2	2·1	1·6-2·7	<0·001***
Source of income - declared employment	No	2205/2916	75·63	73·5-77·8			Ref·	0·015*
	Yes	597/764	78·08	74-82·2	1·3	1·1-1·6	0·015*
Source of income - undeclared employment	No	2361/3085	76·52	74·5-78·5			Ref·	0·011*
	Yes	441/595	74·18	70-78·4	0·7	0·6-0·9	0·011*
Source of income - retirement pension and/or alimony	No	2591/3451	75·08	73·1-77·1			Ref·	<0·001***
	Yes	211/229	92·09	88·2-95·9	3·5	2·2-5·5	<0·001***
Source of income - unemployment benefit	No	2723/3577	76·13	74·2-78			Ref·	0·548
	Yes	78/102	76·56	65·8-87·4	1·2	0·7-2	0·548
Source of income - scholarship	No	2786/3662	76·08	74·1-78			Ref·	0·098·
	Yes	16/18	87·63	71·8-103·5	3·3	0·8-13·4	0·098·
Source of income - social solidarity benefit	No	2480/3253	76·24	74·2-78·3			Ref·	0·384
	Yes	322/427	75·38	70·5-80·3	0·9	0·7-1·1	0·384
Source of income - other(s) benefit(s)	No	2248/2971	75·67	73·5-77·8			Ref·	0·03*
	Yes	554/709	78·10	74-82·2	1·3	1-1·6	0·03*
Source of income - begging	No	2775/3610	76·87	74·9-78·8			Ref·	<0·001***
	Yes	27/70	38·35	25·8-50·9	0·2	0·1-0·3	<0·001***
Source of income - associative/housing support	No	2409/3141	76·71	74·7-78·7			Ref·	0·794
	Yes	393/539	72·83	67-78·7	1·0	0·8-1·3	0·794
Source of income - family/friend support	No	2626/3433	76·50	74·6-78·4			Ref·	0·023*
	Yes	175/246	71·08	62·9-79·2	0·7	0·5-0·9	0·023*
Source of income - none	No	2186/2838	77·04	74·8-79·2			Ref·	0·151·
	Yes	616/843	73·12	69·7-76·6	0·9	0·7-1·1	0·151·
Source of income - unknown	No	2788/3660	76·17	74·2-78·1			Ref·	0·268
	Yes	14/20	70·53	47·2-93·8	0·6	0·2-1·5	0·268
Support and coping systems
Attends food distributions on a regular basis	No	1759/2246	78·33	76-80·7			Ref·	0·546
	Yes	1024/1407	72·75	69·5-76	0·9	0·8-1·1	0·546
Benefits from outreach activities	No	2569/3335	77·03	75-79·1			Ref·	0·005**
	Yes	214/318	67·22	61·3-73·2	0·7	0·6-0·9	0·005**
Supported by site managers/social workers on site	No	1834/2433	75·36	72·9-77·8			Ref·	<0·001***
	Yes	949/1220	77·81	74·6-81	1·4	1·2-1·7	0·001**
Supported by social workers (external)	No	2124/2791	76·11	73·9-78·3			Ref·	0·502
	Yes	659/863	76·40	72·4-80·4	1·1	0·9-1·3	0·502
Supported by state/city services	No	2730/3588	76·08	74·1-78			Ref·	0·358
	Yes	53/65	81·75	70·8-92·7	1·3	0·7-2·5	0·358
Supported by health professionals	No	2595/3423	75·80	73·8-77·8			Ref·	0·238
	Yes	188/230	81·78	75-88·5	1·2	0·9-1·8	0·238
Supported by religieux groups/community	No	2655/3470	76·50	74·6-78·4			Ref·	0·773
	Yes	128/183	69·98	60·3-79·7	0·9	0·7-1·4	0·773
Autonomous / Does not receive or need support whatsoever	No	1943/2593	74·92	72·6-77·3			Ref·	0·665
	Yes	840/1060	79·25	76·1-82·4	1·0	0·8-1·2	0·665
Benefits from support to attend and navigate the healthcare system	Yes (relatives, social workers etc)	813/1074	75·67	72·6-78·8			Ref·	0·002**
	I need help but I go by myself	1038/1391	74·64	71·5-77·8	1·1	0·9-1·3	0·576
	Autonomous/independant	896/1122	79·90	76·7-83·1	1·3	1-1·6	0·023*
	I never consult/It never happened so far	39/68	57·54	46·9-68·2	0·6	0·4-0·9	0·012*
Moral and social support
Support from relatives (can speak to/be listened by relatives)	Yes, often	1021/1335	76·45	73·5-79·4			Ref·	0·546
	Yes, sometimes	973/1287	75·59	72·3-78·9	1·0	0·8-1·3	0·722
	No, almost never	722/942	76·63	73·4-79·9	1·0	0·8-1·3	0·703
	NA: situation never occurred	67/88	76·65	67·1-86·2	0·8	0·5-1·2	0·218
Material support from relatives (money, food, clothes etc)	Yes, often	357/479	74·61	69·6-79·6			Ref·	0·025*
	Yes, sometimes	789/1032	76·49	73·4-79·6	1·3	1-1·7	0·025*
	No, almost never	1452/1927	75·36	72·9-77·9	1·4	1·1-1·9	0·006**
	NA: situation never occurred	175/202	86·68	80·5-92·8	1·8	1·1-2·8	0·013*
Advices from relatives (to find a job etc)	Yes, often	667/857	77·81	74·3-81·4			Ref·	0·85
	Yes, sometimes	1097/1443	76·04	72·9-79·2	1·0	0·8-1·2	0·969
	No, almost never	906/1202	75·35	72·4-78·3	1·0	0·8-1·2	0·81
	NA: situation never occurred	99/126	78·50	70·2-86·8	0·8	0·5-1·3	0·407
Moral support by relatives (motivation)	Yes, often	726/938	77·37	74-80·8			Ref·	0·837
	Yes, sometimes	1081/1427	75·72	72·6-78·8	1·0	0·8-1·3	0·921
	No, almost never	797/1057	75·38	72·2-78·6	0·9	0·7-1·2	0·516
	NA: situation never occurred	146/188	77·57	70·1-85	1·0	0·6-1·4	0·852
Support from organization members (can speak to/be listened by members)	Yes, often	396/521	76·04	71·5-80·6			Ref·	0·021*
	Yes, sometimes	931/1195	77·92	74·7-81·2	1·3	1-1·6	0·085·
	No, almost never	1203/1622	74·18	71·4-77	0·9	0·7-1·2	0·634
	NA: situation never occurred	243/305	79·74	74·5-85	0·9	0·7-1·4	0·769
Material support from org· members (money, food, clothes etc)	Yes, often	412/555	74·25	69·2-79·3			Ref·	0·406
	Yes, sometimes	865/1132	76·44	73-79·9	1·1	0·9-1·5	0·408
	No, almost never	1252/1653	75·73	72·7-78·7	0·9	0·7-1·2	0·682
	NA: situation never occurred	243/298	81·45	76·3-86·6	0·9	0·6-1·4	0·647
Advices from org· members (to find a job etc)	Yes, often	391/516	75·78	71·6-80			Ref·	0·099·
	Yes, sometimes	1001/1291	77·53	74·2-80·8	1·1	0·9-1·4	0·48
	No, almost never	1165/1557	74·82	72·1-77·6	0·9	0·7-1·1	0·263
	NA: situation never occurred	205/262	78·35	72·5-84·2	0·8	0·6-1·1	0·199·
Moral support by org· members (motivation)	Yes, often	299/378	79·21	74·2-84·2			Ref·	0·02*
	Yes, sometimes	829/1075	77·11	73·8-80·4	1·1	0·8-1·4	0·668
	No, almost never	1360/1820	74·73	72-77·5	0·8	0·6-1·1	0·112·
	NA: situation never occurred	259/333	77·87	72·4-83·3	0·8	0·6-1·2	0·272
Self-reported feeling of loneliness	I feel very lonely	430/570	75·41	71·5-79·4			Ref·	0·337
	I don't feel taken care of/supported· I feel lonely sometimes·	912/1194	76·37	73·5-79·3	1·2	1-1·5	0·08·
	I feel taken care of/supported/not specially lonely	1058/1375	76·94	74-79·9	1·2	0·9-1·5	0·209
	I feel very taken care of/supported· I don't feel lonely at all	354/467	75·73	70·5-80·9	1·1	0·8-1·4	0·604
COVID-19 (vaccination) Information Sources
Internet connection	Yes, seldom or often uses internet	2155/2857	75·44	73·3-77·6			Ref·	0·347
	No, never uses internet	628/794	79·14	75·7-82·5	0·9	0·8-1·1	0·508
	Other: another mean of connection	2022-08-04	50·95	17·6-84·3	0·5	0·1-1·5	0·191·
Compliance to protection measures (wear a facemask in public transportation etc)	Yes, I wear it and I think it's useful	2235/2882	77·56	75·4-79·7			Ref·	<0·001***
	It depends on the context	196/266	73·57	67·2-79·9	0·8	0·6-1	0·087·
	No, this is useless	284/407	69·68	64·1-75·3	0·6	0·5-0·8	<0·001***
COVID-19 (Vaccine) information source - internet / social media	No	1867/2342	79·73	77·5-82			Ref·	<0·001***
	Yes	941/1345	69·98	66·8-73·1	0·6	0·5-0·7	<0·001***
COVID-19 (Vaccine) information source - television/radio	No	880/1171	75·12	71·8-78·4			Ref·	0·002**
	Yes	1922/2507	76·65	74·6-78·7	1·3	1·1-1·5	0·002**
COVID-19 (Vaccine) information source - print media/classic media	No	2647/3460	76·49	74·5-78·5			Ref·	0·037*
	Yes	155/218	70·98	64-77·9	0·8	0·6-1	0·037*
COVID-19 (Vaccine) information source - posters/leaflets	No	2652/3485	76·10	74·1-78·1			Ref·	0·154·
	Yes	150/194	77·30	71·1-83·5	1·3	0·9-1·8	0·154·
COVID-19 (Vaccine) information source - site manager	No	2628/3483	75·46	73·5-77·4			Ref·	<0·001***
	Yes	173/195	88·76	83·7-93·8	2·4	1·6-3·8	<0·001***
COVID-19 (Vaccine) information source - health or social workers/professionnals	No	2197/2953	74·40	72·3-76·5			Ref·	<0·001***
	Yes	612/734	83·32	79·5-87·2	1·6	1·3-2	<0·001***
COVID-19 (Vaccine) information source - relatives/family/community	No	1980/2572	76·99	74·7-79·2			Ref·	<0·001***
	Yes	828/1115	74·29	71·2-77·4	0·7	0·5-0·8	<0·001***
COVID-19 (Vaccine) information source - none	No	2754/3607	76·35	74·4-78·3			Ref·	0·013*
	Yes	47/71	66·58	53·6-79·6	0·6	0·4-0·9	0·013*
Satisfaction with COVID-19 information (overall)	No	1176/1712	68·68	65·7-71·7			Ref·	<0·001***
	Yes	1500/1790	83·79	81·6-86	2·3	1·9-2·7	<0·001***
	DNK/DNA	133/185	71·81	64·4-79·2	1·2	0·9-1·6	0·339
Trust in the crisis management by the authorities	Zero trust (0)	115/219	52·51	44·6-60·4			Ref·	<0·001***
	Low trust (1-3)	171/258	66·28	59·4-73·2	1·8	1·3-2·6	0·001**
	Medium trust (4-6)	621/848	73·20	69·5-77	3·0	2·1-4·1	<0·001***
	High trust (7-9)	949/1142	83·10	80·3-85·9	5·2	3·8-7·1	<0·001***
	Total trust (10)	603/748	80·57	76·5-84·7	4·7	3·3-6·8	<0·001***
	No opinion	336/455	73·78	68·7-78·9	3·5	2·5-5	<0·001***
Health-related information
Has medical coverage	Yes (national social security, state medical aid)	2493/3152	79·10	77·2-81			Ref·	<0·001***
	No (never, lost or ongoing application)	296/510	58·04	53·1-63	0·4	0·3-0·4	<0·001***
Self-reported health status	Bad status overall	597/761	78·42	74·8-82			Ref·	0·005**
	Good status overall	1356/1760	77·06	74·6-79·5	1·0	0·8-1·2	0·982
	Perfect condition	808/1107	73·02	69·6-76·4	0·8	0·6-0·9	0·008**
Chronic condition (self-reported)	No	1893/2561	73·92	71·6-76·2			Ref·	<0·001***
	Yes	886/1087	81·54	78·2-84·8	1·4	1·2-1·7	<0·001***
Is followed by a regular GP	Yes	1984/2465	80·50	78·5-82·6			Ref·	<0·001***
	No	804/1193	67·35	64·1-70·6	0·5	0·4-0·5	<0·001***
Date of last consultation (hospital/GP)	After the start of vaccination campaign (>may 2021)	2036/2595	78·45	76·2-80·7			Ref·	<0·001***
	Between 2d lockdown and start of vaccination (dec 2020-may 2021)	261/334	78·03	73·4-82·6	0·8	0·6-1	0·067·
	Between 1st and 2d lockdown (mar-dec 2020)	278/387	71·91	66·7-77·1	0·8	0·6-1	0·079·
	Before the pandemic (<march 2020)	131/203	64·71	56·7-72·7	0·4	0·3-0·5	<0·001***
	Never consulted in France/Does not apply	69/123	55·82	46·2-65·4	0·4	0·3-0·5	<0·001***
Previous history/hospitalization of COVID-19	No	2276/2991	76·10	74-78·2			Ref·	0·001**
	Yes, without hospitalization	439/588	74·61	70·1-79·1	1·0	0·8-1·2	0·741
	Yes, with hospitalization	86/96	89·92	82·5-97·4	3·8	1·8-8	<0·001***
Previous history/hospitalization for COVID-19 among family or friends	No	1530/1988	76·95	74·5-79·4			Ref·	0·327
	Yes, without hospitalization	708/959	73·85	70·3-77·4	1·0	0·8-1·2	0·605
	Yes, with hospitalization	571/741	77·10	73·2-81	1·1	0·9-1·4	0·252
Vulnerable/at risk for COVID-19 people among relatives	No	1839/2420	76·00	73·7-78·3			Ref·	0·081·
	Yes	964/1260	76·49	73·2-79·8	0·9	0·7-1	0·081·
Health literacy
Can read and understand drug notices	With ease overall, alone	1536/2037	75·39	72·8-77·9			Ref·	0·771
	With difficulty overall, alone	1247/1611	77·42	74·9-79·9	1·0	0·9-1·2	0·771
Can understand oral medical instructions	With ease overall, alone	2196/2860	76·77	74·7-78·9			Ref·	0·001**
	With difficulty overall, alone	587/791	74·17	70·6-77·8	0·7	0·6-0·9	0·001**
Can understand oral medical advice	With ease overall, alone	2031/2663	76·26	74·1-78·5			Ref·	0·011*
	With difficulty overall, alone	751/987	76·07	73-79·1	0·8	0·6-0·9	0·011*
Can read and understand written medical instructions	With ease overall, alone	1628/2151	75·68	73·2-78·1			Ref·	0·92
	With difficulty overall, alone	1155/1497	77·17	74·6-79·8	1·0	0·8-1·2	0·92
Can correctly fill out a medical form	With ease overall, alone	1218/1650	73·84	71·1-76·6			Ref·	0·178·
	With difficulty overall, alone	1564/2001	78·17	75·9-80·5	1·1	0·9-1·3	0·178·
Discrimination
Experienced discrimination since Covid-19 outbreak	No	2100/2713	77·40	75·2-79·6			Ref·	<0·001***
	Yes	404/590	68·48	64·2-72·8	0·6	0·5-0·7	<0·001***
	Does not know/Does not want to answer	304/383	79·33	74-84·6	1·0	0·8-1·3	0·834
Is more afraid of being expelled from France since COVID-19 crisis	No	923/1234	74·79	71·7-77·8			Ref·	0·341
	Yes	207/284	72·94	66·4-79·4	0·9	0·6-1·2	0·341
Has been denied vaccination	No	2773/3637	76·23	74·3-78·2			Ref·	0·237
	Yes	2014-10-01	69·74	45·1-94·4	0·5	0·2-1·5	0·237
has been denied healthcare	No	2646/3446	76·79	74·8-78·8			Ref·	<0·001***
	Yes	129/196	65·64	58·2-73·1	0·6	0·4-0·7	<0·001***
Recruitment site information
Vaccine certificate is mandatory to access site	No	2689/3524	76·31	74·4-78·3			Ref·	0·267
	Yes	39/50	78·16	66-90·3	1·6	0·7-3·4	0·267
Presence of social workers on site	At least once per week	2153/2726	78·98	76·7-81·2			Ref·	<0·001***
	Less than once per week	594/825	71·97	68·1-75·9	0·5	0·4-0·7	<0·001***
	Unknown/Not applicable	61/135	45·30	37-53·6	0·2	0·2-0·4	<0·001***
Presence of GP on site	At least once per week	295/364	81·02	76·2-85·9			Ref·	<0·001***
	Less than once per week	2414/3140	76·88	74·8-79	0·8	0·6-1·2	0·255
	Unknown/Not applicable	99/182	54·37	44·3-64·5	0·3	0·2-0·4	<0·001***
Presence of health professionnals on site	At least once per week	815/1010	80·66	77·3-84·1			Ref·	<0·001***
	Less than once per week	1923/2525	76·17	73·8-78·5	0·8	0·7-1	0·063·
	Unknown/Not applicable	71/153	46·56	38·9-54·2	0·3	0·2-0·4	<0·001***
Proximity of vaccination site targeting PEH (>15 or <15 min by foot)	Close	1111/1379	80·56	77·7-83·4			Ref·	<0·001***
	Far	1698/2309	73·55	71-76·1	0·6	0·5-0·8	<0·001***
Proximity of a vaccination center (>15 or <15 min by foot)	Close	1377/1814	75·89	73·3-78·5			Ref·	0·951
	Far	1432/1873	76·44	73·6-79·3	1·0	0·8-1·2	0·951
Proximity of a GP (>15 or <15 min by foot)	Close	2447/3223	75·92	73·8-78			Ref·	0·768
	Far	362/464	77·93	72·9-83	1·0	0·8-1·4	0·768
Proximity of a drugstore (>15 or <15 min by foot)	Close	2515/3287	76·52	74·5-78·5			Ref·	0·199·
	Far	293/400	73·31	66·9-79·8	0·8	0·6-1·1	0·199·
Proximity of a mobile clinic (targeting PEH)	Close	803/1008	79·70	75·9-83·5			Ref·	0·09·
	Far	2006/2680	74·85	72·6-77·1	0·8	0·7-1	0·09·
Intervention on site - Awareness/sensitization	No	165/319	51·67	45·6-57·7			Ref·	<0·001***
	Yes	2644/3368	78·49	76·5-80·4	3·7	2·9-4·7	<0·001***
Intervention on site - Personalized support/mobilization	No	1455/2009	72·41	69·8-75·1			Ref·	<0·001***
	Yes	1353/1677	80·68	77·9-83·5	1·6	1·3-2	<0·001***
Intervention on site - Actual vaccination activity	No	1435/2022	70·96	68·1-73·9			Ref·	<0·001***
	Yes	1373/1664	82·50	80·2-84·8	2·4	2-2·8	<0·001***
