# Supplementary material for: Estimating COVID-19 vaccine uptake and its drivers among migrants, homeless and precariously housed people in France
Source: Commun Med (Lond). 2023 Feb 20;3:30. doi: 10.1038/s43856-023-00257-1 (PMC9939372; doi:10.1038/s43856-023-00257-1)
Supplement: Supplementary file 7 — Supplementary Dataset 6 [file 43856_2023_257_MOESM7_ESM.xlsx]

## Sheet: Feuil1
	At least one dose of Covid-19 vaccine
Predictors	Adjusted Odds Ratio	CI	p
(Intercept)	7.9	4.4 – 14.3	<0.001
Gender: Male	Reference
Gender: Female	0.9	0.7 – 1.1	0.218
Age categories: Less than 35 years	Reference
Age categories: From 35 to 65 years	1.3	1.0 – 1.6	0.018
Age categories: More than 65 years	2.2	1.3 – 3.7	0.005
Francophone: Yes	Reference
Francophone: No	0.8	0.6 – 1.1	0.122
Level of education: Never attended school / Illiterate	Reference
Level of education: Primary and/or literate	0.8	0.6 – 1.1	0.184
Level of education: Secondary	0.8	0.6 – 1.1	0.197
Level of education: Higher (university)	1.0	0.7 – 1.4	0.863
Administrative status: French or European nationality (EU zone)	Reference
Administrative status: Asylum seeker / Ongoing application	2.0	1.5 – 2.7	<0.001
Administrative status: Residence permit / Refugee status	1.7	1.2 – 2.5	0.002
Administrative status: Undocumented	1.8	1.4 – 2.5	<0.001
Household structure: Live by him/herself	Reference
Household structure: Live with his/her partner and children	0.7	0.5 – 1.0	0.037
Household structure: Live with his/her children, without other adults	1.1	0.7 – 1.5	0.743
Household structure: Live with his/her partner or related adults, without children	1.1	0.8 – 1.4	0.762
Household structure: Live with other non-related adults	1.2	0.8 – 1.7	0.364
Stratum: Precariously Housed	Reference
Stratum: Accommodated	0.8	0.5 – 1.1	0.150
Stratum: Homeless (Streets)	0.4	0.2 – 0.6	<0.001
Meals provided by relatives/family/friends: No	Reference
Meals provided by relatives/family/friends: Yes	0.8	0.6 – 1.0	0.048
Meals provided by site managers: No	Reference
Meals provided by site managers: Yes	1.5	1.0 – 2.0	0.033
Attends food distributions on a regular basis: No	Reference
Attends food distributions on a regular basis: Yes	1.5	1.1 – 1.9	0.007
Autonomous / Does not receive or need support whatsoever: Attends food distributions on a regular basis: No	Reference
Autonomous / Does not receive or need support whatsoever: Attends food distributions on a regular basis: Yes	1.4	1.1 – 1.9	0.008
Opinion on vaccination (in general): Positive	Reference
Opinion on vaccination (in general): Negative	0.6	0.5 – 0.8	0.002
Perceived utility of Covid-19 vaccination: Yes	Reference
Perceived utility of Covid-19 vaccination: No	0.2	0.2 – 0.3	<0.001
Perceived utility of Covid-19 vaccination: No opinion	0.4	0.3 – 0.5	<0.001
Fear of Covid-19 vaccination: No	Reference
Fear of Covid-19 vaccination: Yes	0.6	0.5 – 0.7	<0.001
Family and friends’ opinion on Covid-19 vaccination: Mixed positive and negative / Unknown	Reference
Family and friends’ opinion on Covid-19 vaccination: Overall positive	1.2	1.0 – 1.5	0.092
Family and friends’ opinion on Covid-19 vaccination: Overall negative	1.0	0.8 – 1.3	0.910
Needs/uses vaccine certificate in daily life: Yes	Reference
Needs/uses vaccine certificate in daily life: No	0.3	0.3 – 0.4	<0.001
Has medical coverage: Yes (national social security, state medical aid)	Reference
Has medical coverage: No (never, lost or ongoing application)	0.6	0.4 – 0.7	<0.001
Is followed by a regular GP: Yes	Reference
Is followed by a regular GP: No	0.7	0.6 – 0.9	0.001
Previous history/hospitalization of COVID-19: No	Reference
Previous history/hospitalization of COVID-19: Yes, without hospitalization	0.8	0.7 – 1.1	0.193
Previous history/hospitalization of COVID-19: Yes, with hospitalization	2.1	1.0 – 4.8	0.062
Can correctly fill out a medical form: With ease overall, alone	Reference
Can correctly fill out a medical form: With difficulty overall, alone	1.3	1.0 – 1.6	0.091
COVID-19 (Vaccine) information source - internet / social media: No	Reference
COVID-19 (Vaccine) information source - internet / social media: Yes	0.7	0.6 – 0.8	<0.001
COVID-19 (Vaccine) information source - health or social workers/professionnals: No	Reference
COVID-19 (Vaccine) information source - health or social workers/professionnals: Yes	1.3	1.0 – 1.6	0.076
COVID-19 (Vaccine) information source - site manager: No	Reference
COVID-19 (Vaccine) information source - site manager: Yes	1.8	1.0 – 3.1	0.043
Proximity of a vaccination center (>15 or <15 min by foot): Close	Reference
Proximity of a vaccination center (>15 or <15 min by foot): Far	0.9	0.8 – 1.2	0.654
Intervention on site - Actual vaccination activity: No	Reference
Intervention on site - Actual vaccination activity: Yes	1.4	1.1 – 1.8	0.011
