# Supplementary material for: Estimating COVID-19 vaccine uptake and its drivers among migrants, homeless and precariously housed people in France
Source: Commun Med (Lond). 2023 Feb 20;3:30. doi: 10.1038/s43856-023-00257-1 (PMC9939372; doi:10.1038/s43856-023-00257-1)
Supplement: Supplementary file 8 — Supplementary Dataset 7 [file 43856_2023_257_MOESM8_ESM.xlsx]

## Sheet: Feuil1
		All stratum			Asylum seeker accommodation in Ile-de-France (IDF)			Social accommodations for homeless in IDF			Workers' residences in IDF			Slums, informal camps and in the streets in IDF			Homeless people in Marseille
Variable	Categories	N	%	IC95 %	N	%	IC95 %	N	%	IC95 %	N	%	IC95 %	N	%	IC95 %	N	%	IC95 %	p-value
Recruitment site information
Vaccine certificate is mandatory to access site	No	192	98·5	96·7-100	43	100·0	100-100	43	95·6	89·4-100	32	100·0	100-100	49	98·0	94·1-100	25	100·0	100-100	0·129·
	Yes	3	1·5	0-3·3				2	4·4	0-10·6				1	2·0	0-5·9
	Missing	14	6·7		0	0·0		0	0·0		0	0·0		12	19·4		2	7·4
Presence of social workers on site	At least once per week	111	53·1	47·7-58·6	42	97·7	93·1-100	20	44·4	29·7-59·2	27	84·4	71·5-97·2	13	21·0	10·7-31·2	9	33·3	15·1-51·6	p<0·001***
	Less than once per week	59	28·2	22·7-33·7	1	2·3	0-6·9	24	53·3	38·5-68·2	5	15·6	2·8-28·5	13	21·0	10·7-31·2	16	59·3	40·3-78·3
	Unknown/Not applicable	39	18·7	14·6-22·7				1	2·2	0-6·6				36	58·1	45·6-70·5	2	7·4	0-17·5
	Missing	0	0·0		0	0·0		0	0·0		0	0·0		0	0·0		0	0·0
Presence of GP on site	At least once per week	21	10·0	5·9-14·2	4	9·3	0·5-18·1	5	11·1	1·8-20·5	3	9·4	0-19·7	4	6·5	0·2-12·7	5	18·5	3·5-33·5	p<0·001***
	Less than once per week	139	66·5	61·5-71·5	39	90·7	81·9-99·5	39	86·7	76·6-96·8	28	87·5	75·8-99·2	13	21·0	10·7-31·2	20	74·1	57·1-91
	Unknown/Not applicable	49	23·4	19·6-27·3				1	2·2	0-6·6	1	3·1	0-9·3	45	72·6	61·3-83·8	2	7·4	0-17·5
	Missing	0	0·0		0	0·0		0	0·0		0	0·0		0	0·0		0	0·0
Presence of health professionnals on site	At least once per week	53	25·4	19·4-31·3	15	34·9	20·4-49·4	11	24·4	11·7-37·2	6	18·8	4·9-32·6	12	19·4	9·4-29·3	9	33·3	15·1-51·6	p<0·001***
	Less than once per week	109	52·2	46·5-57·8	28	65·1	50·6-79·6	33	73·3	60·2-86·5	26	81·2	67·4-95·1	6	9·7	2·2-17·1	16	59·3	40·3-78·3
	Unknown/Not applicable	47	22·5	18·7-26·3				1	2·2	0-6·6				44	71·0	59·5-82·4	2	7·4	0-17·5
	Missing	0	0·0		0	0·0		0	0·0		0	0·0		0	0·0		0	0·0
Proximity of vaccination site targeting PEH (>15 or <15 min by foot)	Close	71	34·0	27·7-40·3	19	44·2	29·1-59·3	10	22·2	9·9-34·6	15	46·9	29·2-64·5	24	38·7	26·4-51	3	11·1	0-23·3	0·009**
	Far	138	66·0	59·7-72·3	24	55·8	40·7-70·9	35	77·8	65·4-90·1	17	53·1	35·5-70·8	38	61·3	49-73·6	24	88·9	76·7-100
	Missing	0	0·0		0	0·0		0	0·0		0	0·0		0	0·0		0	0·0
Proximity of a vaccination center (>15 or <15 min by foot)	Close	95	45·5	38·9-52	15	34·9	20·4-49·4	30	66·7	52·7-80·7	18	56·2	38·7-73·8	17	27·4	16·2-38·7	15	55·6	36·3-74·8	p<0·001***
	Far	114	54·5	48-61·1	28	65·1	50·6-79·6	15	33·3	19·3-47·3	14	43·8	26·2-61·3	45	72·6	61·3-83·8	12	44·4	25·2-63·7
	Missing	0	0·0		0	0·0		0	0·0		0	0·0		0	0·0		0	0·0
Proximity of a GP (>15 or <15 min by foot)	Close	183	87·6	83-92·1	36	83·7	72·5-95	40	88·9	79·5-98·2	30	93·8	85·2-100	52	83·9	74·6-93·2	25	92·6	82·5-100	0·542
	Far	26	12·4	7·9-17	7	16·3	5-27·5	5	11·1	1·8-20·5	2	6·2	0-14·8	10	16·1	6·8-25·4	2	7·4	0-17·5
	Missing	0	0·0		0	0·0		0	0·0		0	0·0		0	0·0		0	0·0
Proximity of a drugstore (>15 or <15 min by foot)	Close	187	89·5	85·3-93·6	36	83·7	72·5-95	41	91·1	82·7-99·6	31	96·9	90·7-100	53	85·5	76·6-94·4	26	96·3	89-100	0·222
	Far	22	10·5	6·4-14·7	7	16·3	5-27·5	4	8·9	0·4-17·3	1	3·1	0-9·3	9	14·5	5·6-23·4	1	3·7	0-11
	Missing	0	0·0		0	0·0		0	0·0		0	0·0		0	0·0		0	0·0
Proximity of a mobile clinic (targeting PEH)	Close	74	35·4	29·2-41·6	8	18·6	6·8-30·4	9	20·0	8·1-31·9	15	46·9	29·2-64·5	34	54·8	42·3-67·4	8	29·6	12-47·3	p<0·001***
	Far	135	64·6	58·4-70·8	35	81·4	69·6-93·2	36	80·0	68·1-91·9	17	53·1	35·5-70·8	28	45·2	32·6-57·7	19	70·4	52·7-88
	Missing	0	0·0		0	0·0		0	0·0		0	0·0		0	0·0		0	0·0
Intervention on site - Awareness/sensitization	No	68	32·5	28-37·1				6	13·3	3·2-23·4				48	77·4	66·9-88	14	51·9	32·5-71·2	p<0·001***
	Yes	141	67·5	62·9-72	43	100·0	100-100	39	86·7	76·6-96·8	32	100·0	100-100	14	22·6	12-33·1	13	48·1	28·8-67·5
	Missing	0	0·0		0	0·0		0	0·0		0	0·0		0	0·0		0	0·0
Intervention on site - Personalized support/mobilization	No	136	65·1	59-71·1	16	37·2	22·5-51·9	34	75·6	62·8-88·3	16	50·0	32·3-67·7	53	85·5	76·6-94·4	17	63·0	44·3-81·6	p<0·001***
	Yes	73	34·9	28·9-41	27	62·8	48·1-77·5	11	24·4	11·7-37·2	16	50·0	32·3-67·7	9	14·5	5·6-23·4	10	37·0	18·4-55·7
	Missing	0	0·0		0	0·0		0	0·0		0	0·0		0	0·0		0	0·0
Intervention on site - Actual vaccination activity	No	142	67·9	62·4-73·5	16	37·2	22·5-51·9	38	84·4	73·7-95·2	12	37·5	20·4-54·6	56	90·3	82·9-97·8	20	74·1	57·1-91	p<0·001***
	Yes	67	32·1	26·5-37·6	27	62·8	48·1-77·5	7	15·6	4·8-26·3	20	62·5	45·4-79·6	6	9·7	2·2-17·1	7	25·9	9-42·9
	Missing	0	0·0		0	0·0		0	0·0		0	0·0		0	0·0		0	0·0
