# Supplementary material for: Estimating COVID-19 vaccine uptake and its drivers among migrants, homeless and precariously housed people in France
Source: Commun Med (Lond). 2023 Feb 20;3:30. doi: 10.1038/s43856-023-00257-1 (PMC9939372; doi:10.1038/s43856-023-00257-1)
Supplement: Supplementary file 9 — Supplementary Dataset 8 [file 43856_2023_257_MOESM9_ESM.xlsx]

## Sheet: Feuil1
VARIABLES	Categories	Adjusted Risk Ratio	95%CI	p-value
Stratum	Housed	ref
	Accommodated	0·911	0·876 - 0·948	<0·001***
	Streets	0·644	0·579 - 0·716	<0·001***
Presence of social workers on site	Never or <once a month	ref
	At least once per week	1·301	1·007 - 1·680	0·044**
	Unknown/Not applicable	1·298	1·008 - 1·671	0·043**
Presence of health professionals on site	Never or <once a month	ref
	At least once per week	0·879	0·692 - 1·116	0·289
	Unknown/Not applicable	0·836	0·659 - 1·060	0·139
Awareness Raising/sensitization	Yes vs No (Ref)	1·101	1·007 - 1·204	0·035**
Personalized support/mobilization	Yes vs No (Ref)	1·042	1·002 - 1·082	0·038**
Actual vaccination activity on site	Yes vs No (Ref)	1·114	1·068 - 1·163	<0·001***
Proximity of site targeting PEH	Close (<=15 min)	ref
	Far (>15min)	0·960	0·924 - 0·998	0·040**
Proximity of closed drugstore	Close (<=15 min)	ref
	Far (>15min)	0·988	0·925 - 1·055	0·726
Proximity of closest vaccination center	Close (<=15 min)	ref
	Far (>15min)	1·012	0·974 - 1·051	0·538
Constant	Constant	0·643	0·553 - 0·748	<0·001***
