# Supplementary material for: Estimating COVID-19 vaccine uptake and its drivers among migrants, homeless and precariously housed people in France
Source: Commun Med (Lond). 2023 Feb 20;3:30. doi: 10.1038/s43856-023-00257-1 (PMC9939372; doi:10.1038/s43856-023-00257-1)
Supplement: Supplementary file 10 — Supplementary Dataset 9 [file 43856_2023_257_MOESM10_ESM.xlsx]

## Sheet: Feuil1
	Housing			Accomodation			Homeless (streets)
Predictors	Odds Ratios	CI	p	Odds Ratios	CI	p	Odds Ratios	CI	p
(Intercept)	54·9	18·3 – 164·3	<0·001	7·1	3·6 – 14·1	<0·001	14·1	4·4 – 45·7	<0·001
Gender: Male	Reference			Reference			Reference
Gender: Female	2·1	0·6 – 7·1	0·232	0·8	0·7 – 1·1	0·194	0·8	0·4 – 1·6	0·539
Age categories: Less than 35 years	Reference			Reference			Reference
Age categories: From 35 to 65 years	1·2	0·7 – 2·1	0·487	1·5	1·2 – 1·9	<0·001	0·6	0·3 – 1·0	0·052
Age categories: More than 65 years	2·5	0·9 – 7·0	0·072	1·8	0·9 – 3·7	0·102	2·1	0·4 – 12·5	0·409
Francophone: Yes	Reference			Reference			Reference
Francophone: No	1·4	0·7 – 2·6	0·297	0·8	0·6 – 1·1	0·121	0·4	0·2 – 0·9	0·035
Level of education: Never attended school / Illiterate	Reference			Reference			Reference
Level of education: Primary and/or literate	1·2	0·6 – 2·7	0·579	0·8	0·5 – 1·1	0·192	0·9	0·4 – 1·9	0·713
Level of education: Secondary	0·6	0·3 – 1·2	0·149	0·8	0·5 – 1·2	0·354	0·7	0·3 – 1·5	0·340
Level of education: Higher (university)	0·7	0·3 – 1·5	0·327	1·0	0·6 – 1·7	0·966	1·7	0·6 – 4·8	0·316
Attends food distributions on a regular basis : Autonomous / Does not receive or need support whatsoever: No	Reference			Reference			Reference
Attends food distributions on a regular basis : Autonomous / Does not receive or need support whatsoever: Yes	1·5	0·9 – 2·5	0·125	1·6	1·2 – 2·3	0·005	0·5	0·2 – 0·9	0·026
Perceived utility of Covid-19 vaccination : Yes	Reference			Reference			Reference
Perceived utility of Covid-19 vaccination : No	0·1	0·1 – 0·2	<0·001	0·2	0·2 – 0·3	<0·001	0·1	0·1 – 0·2	<0·001
Perceived utility of Covid-19 vaccination : No opinion	0·3	0·2 – 0·7	0·004	0·3	0·2 – 0·5	<0·001	0·4	0·2 – 0·9	0·021
Fear of Covid-19 vaccination : No	Reference			Reference			Reference
Fear of Covid-19 vaccination : Yes	0·3	0·2 – 0·7	0·004	0·6	0·5 – 0·8	<0·001
Needs/uses vaccine certificate in daily life: Yes	Reference			Reference			Reference
Needs/uses vaccine certificate in daily life: No	0·3	0·2 – 0·6	<0·001	0·3	0·2 – 0·4	<0·001	0·3	0·2 – 0·5	<0·001
Is followed by a regular GP: Yes	Reference			Reference			Reference
Is followed by a regular GP: No	0·5	0·3 – 0·9	0·012	0·7	0·6 – 0·9	0·014
Date of last consultation (hospital/GP): After the start of vaccination campaign (>may 2021)	Reference			Reference			Reference
Date of last consultation (hospital/GP): Between 2d lockdown and start of vaccination (dec 2020-may 2021)	0·4	0·2 – 0·8	0·012				0·6	0·3 – 1·5	0·314
Date of last consultation (hospital/GP): Between 1st and 2d lockdown (mar-dec 2020)	0·6	0·3 – 1·2	0·120				0·6	0·3 – 1·3	0·167
Date of last consultation (hospital/GP): Before the pandemic (<march 2020)	0·4	0·2 – 1·0	0·052				0·3	0·1 – 0·6	0·002
Date of last consultation (hospital/GP): Never consulted in France/Does not apply	0·8	0·2 – 2·5	0·635				0·9	0·4 – 2·1	0·881
Previous history/hospitalization for COVID-19 among family or friends: No	Reference			Reference			Reference
Previous history/hospitalization for COVID-19 among family or friends: Yes, without hospitalization	0·4	0·2 – 0·8	0·011
Previous history/hospitalization for COVID-19 among family or friends: Yes, with hospitalization	0·7	0·4 – 1·2	0·187
COVID-19 (Vaccine) information source - internet / social media: No	Reference			Reference			Reference
COVID-19 (Vaccine) information source - internet / social media: Yes	0·4	0·3 – 0·7	0·002	0·6	0·5 – 0·8	<0·001
COVID-19 (Vaccine) information source - television/radio: No	Reference			Reference			Reference
COVID-19 (Vaccine) information source - television/radio: Yes	1·7	1·0 – 2·9	0·051	0·8	0·6 – 1·0	0·109
Proximity of a drugstore (>15 or <15 min by foot): Close	Reference			Reference			Reference
Proximity of a drugstore (>15 or <15 min by foot): Far	3·3	0·7 – 14·9	0·128	0·7	0·5 – 1·0	0·032
Proximity of a mobile clinic (targeting PEH): Close	Reference			Reference			Reference
Proximity of a mobile clinic (targeting PEH): Far	0·7	0·4 – 1·1	0·138
Administrative status: French or European nationality (EU zone)	Reference			Reference			Reference
Administrative status: Asylum seeker / Ongoing application				2·2	1·5 – 3·2	<0·001
Administrative status: Residence permit / Refugee status				1·4	0·9 – 2·2	0·092
Administrative status: Undocumented				1·5	1·1 – 2·2	0·021
Meals provided by site managers: No	Reference			Reference			Reference
Meals provided by site managers: Yes				1·7	1·2 – 2·4	0·002
Attends food distributions on a regular basis : No	Reference			Reference			Reference
Attends food distributions on a regular basis : Yes				1·5	1·1 – 2·0	0·004
Opinion on vaccination (in general): Positive	Reference			Reference			Reference
Opinion on vaccination (in general): Negative				0·5	0·4 – 0·7	<0·001	0·5	0·3 – 1·0	0·063
Has medical coverage: Yes (national social security, state medical aid)	Reference			Reference			Reference
Has medical coverage: No (never, lost or ongoing application)				0·6	0·4 – 0·8	<0·001	0·4	0·3 – 0·8	0·005
Previous history/hospitalization of COVID-19: No	Reference			Reference			Reference
Previous history/hospitalization of COVID-19: Yes, without hospitalization				0·8	0·6 – 1·0	0·066
Previous history/hospitalization of COVID-19: Yes, with hospitalization				2·4	1·0 – 5·9	0·062
Can read and understand written medical instructions: With ease overall, alone	Reference			Reference			Reference
Can read and understand written medical instructions: With difficulty overall, alone				0·6	0·4 – 1·0	0·030
Can correctly fill out a medical form: With ease overall, alone	Reference			Reference			Reference
Can correctly fill out a medical form: With difficulty overall, alone				1·7	1·1 – 2·4	0·008
COVID-19 (Vaccine) information source - site manager: No	Reference			Reference			Reference
COVID-19 (Vaccine) information source - site manager: Yes				2·1	1·1 – 3·9	0·019
Intervention on site - Actual vaccination activity: No	Reference			Reference			Reference
Intervention on site - Actual vaccination activity: Yes				1·5	1·1 – 2·0	0·004
Household structure : Live by him/herself	Reference			Reference			Reference
Household structure : Live with his/her partner and children							0·3	0·1 – 0·7	0·005
Household structure : Live with his/her children, without other adults							0·5	0·1 – 2·1	0·346
Household structure : Live with his/her partner or related adults, without children							1·0	0·5 – 2·1	0·907
Household structure : Live with other non-related adults							1·4	0·6 – 3·5	0·427
Meals provided by relatives/family/friends: No	Reference			Reference			Reference
Meals provided by relatives/family/friends: Yes							0·4	0·2 – 0·8	0·006
Meals through food distributions: No	Reference			Reference			Reference
Meals through food distributions: Yes							1·8	1·0 – 3·3	0·036
Supported by site managers/social workers on site: No	Reference			Reference			Reference
Supported by site managers/social workers on site: Yes							0·3	0·1 – 0·8	0·012
Supported by health professionals: Attends food distributions on a regular basis : No	Reference			Reference			Reference
Supported by health professionals: Attends food distributions on a regular basis : Yes							0·4	0·1 – 1·2	0·109
Can understand oral medical instructions : With ease overall, alone	Reference			Reference			Reference
Can understand oral medical instructions : With difficulty overall, alone							1·9	0·9 – 4·0	0·097
COVID-19 (Vaccine) information source - health or social workers/professionnals: No	Reference			Reference			Reference
COVID-19 (Vaccine) information source - health or social workers/professionnals: Yes							1·9	1·0 – 3·6	0·046
Random Effects
σ2	3·29			3·29			3·29
τ00	1·45 site			0·08 site			0·23 site
τ11	2·78 site·vaccin_peur·newYes
ρ01	-0·97 site
ICC	0·24			0·02			0·06
N	61 site			148 site			85 site
Observations	818			2219			479
Marginal R2 / Conditional R2	0·397 / 0·544			0·352 / 0·368			0·535 / 0·565
AIC	547·055			1992·924			482·440
AICc	548·969			1993·831			486·316
