# Supplementary material for: Estimating COVID-19 vaccine uptake and its drivers among migrants, homeless and precariously housed people in France
Source: Commun Med (Lond). 2023 Feb 20;3:30. doi: 10.1038/s43856-023-00257-1 (PMC9939372; doi:10.1038/s43856-023-00257-1)
Supplement: Supplementary file 11 — Supplementary Dataset 10 [file 43856_2023_257_MOESM11_ESM.xlsx]

## Sheet: France > 18yo
vaccin_semaine	vaccin_date	tx	tx.i	classe_age_label	strate_label	type	id
2021-S01	2021-01-04	0.0020326	0.00199336	>=18	France	Population	1
2021-S02	2021-01-11	0.00873498	0.00670355	>=18	France	Population	2
2021-S03	2021-01-18	0.0218422	0.013108	>=18	France	Population	3
2021-S04	2021-01-25	0.032121	0.0102782	>=18	France	Population	4
2021-S05	2021-02-01	0.0392288	0.00710941	>=18	France	Population	5
2021-S06	2021-02-08	0.0463583	0.00713069	>=18	France	Population	6
2021-S07	2021-02-15	0.0519234	0.00556622	>=18	France	Population	7
2021-S08	2021-02-22	0.0599378	0.00801482	>=18	France	Population	8
2021-S09	2021-03-01	0.0785992	0.0186618	>=18	France	Population	9
2021-S10	2021-03-08	0.103338	0.0247404	>=18	France	Population	10
2021-S11	2021-03-15	0.123648	0.0203086	>=18	France	Population	11
2021-S12	2021-03-22	0.154936	0.031289	>=18	France	Population	12
2021-S13	2021-03-29	0.184269	0.0293325	>=18	France	Population	13
2021-S14	2021-04-05	0.213891	0.0296242	>=18	France	Population	14
2021-S15	2021-04-12	0.247311	0.0334201	>=18	France	Population	15
2021-S16	2021-04-19	0.276681	0.0293714	>=18	France	Population	16
2021-S17	2021-04-26	0.310604	0.0339232	>=18	France	Population	17
2021-S18	2021-05-03	0.349094	0.0384913	>=18	France	Population	18
2021-S19	2021-05-10	0.396576	0.0474816	>=18	France	Population	19
2021-S20	2021-05-17	0.449345	0.0527697	>=18	France	Population	20
2021-S21	2021-05-24	0.493521	0.0441766	>=18	France	Population	21
2021-S22	2021-05-31	0.541391	0.0478724	>=18	France	Population	22
2021-S23	2021-06-07	0.58386	0.0424686	>=18	France	Population	23
2021-S24	2021-06-14	0.612288	0.0284292	>=18	France	Population	24
2021-S25	2021-06-21	0.632355	0.0200683	>=18	France	Population	25
2021-S26	2021-06-28	0.650019	0.0176638	>=18	France	Population	26
2021-S27	2021-07-05	0.668929	0.0189112	>=18	France	Population	27
2021-S28	2021-07-12	0.696023	0.0270949	>=18	France	Population	28
2021-S29	2021-07-19	0.733404	0.0373813	>=18	France	Population	29
2021-S30	2021-07-26	0.774608	0.041204	>=18	France	Population	30
2021-S31	2021-08-02	0.806824	0.0322172	>=18	France	Population	31
2021-S32	2021-08-09	0.829895	0.0230709	>=18	France	Population	32
2021-S33	2021-08-16	0.845684	0.0157899	>=18	France	Population	33
2021-S34	2021-08-23	0.85706	0.0113768	>=18	France	Population	34
2021-S35	2021-08-30	0.866318	0.00925757	>=18	France	Population	35
2021-S36	2021-09-06	0.872806	0.00648979	>=18	France	Population	36
2021-S37	2021-09-13	0.877786	0.00498037	>=18	France	Population	37
2021-S38	2021-09-20	0.88087	0.00308482	>=18	France	Population	38
2021-S39	2021-09-27	0.883864	0.00299619	>=18	France	Population	39
2021-S40	2021-10-04	0.886719	0.0028568	>=18	France	Population	40
2021-S41	2021-10-11	0.889468	0.00274826	>=18	France	Population	41
2021-S42	2021-10-18	0.89194	0.00247398	>=18	France	Population	42
2021-S43	2021-10-25	0.893965	0.00202557	>=18	France	Population	43
2021-S44	2021-11-01	0.895791	0.0018284	>=18	France	Population	44
2021-S45	2021-11-08	0.89755	0.00175988	>=18	France	Population	45
2021-S46	2021-11-15	0.89977	0.00222098	>=18	France	Population	46
2021-S47	2021-11-22	0.902106	0.00233733	>=18	France	Population	47
2021-S48	2021-11-29	0.904073	0.0019672	>=18	France	Population	48
2021-S49	2021-12-06	0.906101	0.00203045	>=18	France	Population	49
2021-S50	2021-12-13	0.908477	0.00237598	>=18	France	Population	50
2021-S51	2021-12-20	0.910541	0.0020652	>=18	France	Population	51
2021-S52		0.912348	0.0018079	>=18	France	Population	52

## Sheet: All strata
Subgroup	Numerator	Denominator	Crude Rate (per 100)	95% LCL (Crude)	95% UCL (Crude)	Std Rate (per 100)	95% LCL (Std)	95% UCL (Std)
2020-12-21	0	100498	0	#NUM!	#NUM!	0	#NUM!	#NUM!
2020-12-28	0	100498	0	#NUM!	#NUM!	0	#NUM!	#NUM!
2021-01-04	0	100498	0	#NUM!	#NUM!	0	#NUM!	#NUM!
2021-01-11	126.568	100498	0.13	0.1	0.15	0.19	0.16	0.23
2021-01-18	204.329	100498	0.2	0.18	0.23	0.43	0.37	0.5
2021-01-25	204.329	100498	0.2	0.18	0.23	0.43	0.37	0.5
2021-02-01	320.607	100498	0.32	0.29	0.36	0.68	0.6	0.76
2021-02-08	407.923	100498	0.41	0.37	0.45	0.75	0.67	0.84
2021-02-15	567.802	100498	0.56	0.52	0.61	1.08	0.98	1.18
2021-02-22	602.794	100498	0.6	0.55	0.65	1.19	1.08	1.3
2021-03-01	1072.46	100498	1.07	1	1.13	2.44	2.29	2.61
2021-03-08	1439.52	100498	1.43	1.36	1.51	3.45	3.26	3.64
2021-03-15	2061.7	100498	2.05	1.96	2.14	4.82	4.6	5.05
2021-03-22	2403.59	100498	2.39	2.3	2.49	5.49	5.26	5.74
2021-03-29	2752.79	100498	2.74	2.64	2.84	6.37	6.11	6.63
2021-04-05	3257.21	100498	3.24	3.13	3.35	7.6	7.32	7.88
2021-04-12	3942.21	100498	3.92	3.8	4.05	9.09	8.78	9.4
2021-04-19	4272.22	100498	4.25	4.12	4.38	9.75	9.44	10.07
2021-04-26	6730.52	100498	6.7	6.54	6.86	12.61	12.27	12.96
2021-05-03	7525.62	100498	7.49	7.32	7.66	13.77	13.42	14.14
2021-05-10	9120.3	100498	9.08	8.89	9.26	16.03	15.65	16.42
2021-05-17	9982.73	100498	9.93	9.74	10.13	17.64	17.24	18.05
2021-05-24	10916	100498	10.86	10.66	11.07	18.87	18.46	19.28
2021-05-31	13249.9	100498	13.18	12.96	13.41	22.15	21.71	22.6
2021-06-07	15235.5	100498	15.16	14.92	15.4	24.39	23.93	24.85
2021-06-14	17941	100498	17.85	17.59	18.12	27.29	26.82	27.77
2021-06-21	19696.5	100498	19.6	19.33	19.87	29.43	28.94	29.92
2021-06-28	22149.1	100498	22.04	21.75	22.33	32.4	31.89	32.91
2021-07-05	25884.6	100498	25.76	25.44	26.07	35.93	35.41	36.47
2021-07-12	30350.2	100498	30.2	29.86	30.54	40.68	40.13	41.24
2021-07-19	34418.4	100498	34.25	33.89	34.61	44.37	43.8	44.95
2021-07-26	37609.3	100498	37.42	37.05	37.8	47.07	46.49	47.65
2021-08-02	43653.2	100498	43.44	43.03	43.85	51.69	51.1	52.29
2021-08-09	49210.4	100498	48.97	48.53	49.4	56.6	55.99	57.22
2021-08-16	54328.5	100498	54.06	53.61	54.52	60.56	59.94	61.2
2021-08-23	57560.1	100498	57.27	56.81	57.74	63.16	62.52	63.8
2021-08-30	60681.2	100498	60.38	59.9	60.86	65.92	65.27	66.57
2021-09-06	64070.6	100498	63.75	63.26	64.25	68.49	67.84	69.15
2021-09-13	67233.8	100498	66.9	66.4	67.41	70.86	70.2	71.53
2021-09-20	69175.9	100498	68.83	68.32	69.35	72.31	71.64	72.98
2021-09-27	70562.6	100498	70.21	69.7	70.73	73.63	72.96	74.31
2021-10-04	71501.5	100498	71.15	70.63	71.67	74.52	73.84	75.2
2021-10-11	72853.4	100498	72.49	71.97	73.02	75.76	75.08	76.45
2021-10-18	73756.8	100498	73.39	72.86	73.92	76.71	76.03	77.4
2021-10-25	74169	100498	73.8	73.27	74.33	77.17	76.49	77.87
2021-11-01	74616.9	100498	74.25	73.72	74.78	77.48	76.79	78.18
2021-11-08	75169.8	100498	74.8	74.26	75.33	78.19	77.49	78.88
2021-11-15	75637.2	100498	75.26	74.73	75.8	78.78	78.08	79.48
2021-11-22	75904.7	100498	75.53	74.99	76.07	78.95	78.26	79.65
2021-11-29	76197	100498	75.82	75.28	76.36	79.23	78.53	79.93
2021-12-06	76495.5	100498	76.12	75.58	76.66	79.71	79.01	80.41
2021-12-13	76575.8	100498	76.2	75.66	76.74	79.87	79.17	80.58
2021-12-20	76575.8	100498	76.2	75.66	76.74	79.87	79.17	80.58

## Sheet: By stratum
Subgroup	Numerator	Denominator	Crude Rate (per 100)	95% LCL (Crude)	95% UCL (Crude)	Std Rate (per 100)	95% LCL (Std)	95% UCL (Std)	strate_label
2020-12-21	0	22762.1	0	#NUM!	#NUM!	0	#NUM!	#NUM!	Housing
2020-12-28	0	22762.1	0	#NUM!	#NUM!	0	#NUM!	#NUM!	Housing
2021-01-04	0	22762.1	0	#NUM!	#NUM!	0	#NUM!	#NUM!	Housing
2021-01-11	29.1602	22762.1	0.13	0.09	0.18	0.13	0.09	0.18	Housing
2021-01-18	106.921	22762.1	0.47	0.38	0.57	0.53	0.43	0.64	Housing
2021-01-25	106.921	22762.1	0.47	0.38	0.57	0.53	0.43	0.64	Housing
2021-02-01	141.913	22762.1	0.62	0.53	0.73	0.7	0.59	0.83	Housing
2021-02-08	141.913	22762.1	0.62	0.53	0.73	0.7	0.59	0.83	Housing
2021-02-15	240.527	22762.1	1.06	0.93	1.2	1.19	1.04	1.35	Housing
2021-02-22	275.519	22762.1	1.21	1.07	1.36	1.36	1.21	1.54	Housing
2021-03-01	650.165	22762.1	2.86	2.64	3.08	3.25	3.01	3.51	Housing
2021-03-08	926.097	22762.1	4.07	3.81	4.34	4.64	4.35	4.95	Housing
2021-03-15	1304.89	22762.1	5.73	5.43	6.05	6.45	6.1	6.81	Housing
2021-03-22	1518.99	22762.1	6.67	6.34	7.02	7.49	7.12	7.88	Housing
2021-03-29	1755.74	22762.1	7.71	7.36	8.08	8.66	8.25	9.07	Housing
2021-04-05	2072.56	22762.1	9.11	8.72	9.51	10.23	9.8	10.68	Housing
2021-04-12	2385.04	22762.1	10.48	10.06	10.91	11.78	11.31	12.26	Housing
2021-04-19	2554.98	22762.1	11.22	10.79	11.67	12.6	12.12	13.1	Housing
2021-04-26	3259.36	22762.1	14.32	13.83	14.82	15.64	15.1	16.19	Housing
2021-05-03	3633.3	22762.1	15.96	15.45	16.49	17.28	16.71	17.85	Housing
2021-05-10	3904.3	22762.1	17.15	16.62	17.7	18.44	17.87	19.04	Housing
2021-05-17	4149.34	22762.1	18.23	17.68	18.79	19.6	19	20.21	Housing
2021-05-24	4434.75	22762.1	19.48	18.91	20.07	20.83	20.21	21.45	Housing
2021-05-31	4980.25	22762.1	21.88	21.28	22.5	23.19	22.54	23.84	Housing
2021-06-07	5641.24	22762.1	24.78	24.14	25.44	25.96	25.29	26.66	Housing
2021-06-14	6323.67	22762.1	27.78	27.1	28.47	29.01	28.29	29.75	Housing
2021-06-21	6696.09	22762.1	29.42	28.72	30.13	30.64	29.9	31.4	Housing
2021-06-28	7605.69	22762.1	33.41	32.67	34.17	34.82	34.03	35.63	Housing
2021-07-05	8585.59	22762.1	37.72	36.93	38.53	39.11	38.27	39.97	Housing
2021-07-12	9803.19	22762.1	43.07	42.22	43.93	44.78	43.87	45.7	Housing
2021-07-19	10867.9	22762.1	47.75	46.85	48.65	49.05	48.1	50.01	Housing
2021-07-26	11806.5	22762.1	51.87	50.94	52.81	52.9	51.92	53.9	Housing
2021-08-02	13549.5	22762.1	59.53	58.53	60.54	59.89	58.85	60.95	Housing
2021-08-09	14879.6	22762.1	65.37	64.32	66.43	65.84	64.74	66.96	Housing
2021-08-16	15462.4	22762.1	67.93	66.86	69.01	68.42	67.3	69.57	Housing
2021-08-23	15844.6	22762.1	69.61	68.53	70.7	70.06	68.92	71.22	Housing
2021-08-30	16474.1	22762.1	72.37	71.27	73.49	72.69	71.53	73.87	Housing
2021-09-06	17034.3	22762.1	74.84	73.72	75.97	74.95	73.77	76.15	Housing
2021-09-13	17751.3	22762.1	77.99	76.84	79.14	77.6	76.41	78.81	Housing
2021-09-20	17880.4	22762.1	78.55	77.41	79.71	78.22	77.01	79.43	Housing
2021-09-27	18102.9	22762.1	79.53	78.38	80.7	79.15	77.95	80.38	Housing
2021-10-04	18331.9	22762.1	80.54	79.38	81.71	80.26	79.04	81.49	Housing
2021-10-11	18654.9	22762.1	81.96	80.78	83.14	81.7	80.47	82.94	Housing
2021-10-18	18763.4	22762.1	82.43	81.26	83.62	82.17	80.93	83.41	Housing
2021-10-25	18899.7	22762.1	83.03	81.85	84.22	82.71	81.47	83.96	Housing
2021-11-01	18990.8	22762.1	83.43	82.25	84.63	83.03	81.79	84.28	Housing
2021-11-08	19148.2	22762.1	84.12	82.94	85.32	83.95	82.7	85.21	Housing
2021-11-15	19243.5	22762.1	84.54	83.35	85.74	84.56	83.3	85.83	Housing
2021-11-22	19263.5	22762.1	84.63	83.44	85.83	84.64	83.38	85.91	Housing
2021-11-29	19347.3	22762.1	85	83.8	86.2	84.99	83.73	86.26	Housing
2021-12-06	19468.6	22762.1	85.53	84.33	86.74	85.51	84.25	86.79	Housing
2021-12-13	19468.6	22762.1	85.53	84.33	86.74	85.51	84.25	86.79	Housing
2021-12-20	19468.6	22762.1	85.53	84.33	86.74	85.51	84.25	86.79	Housing
2020-12-21	0	73117.4	0	#NUM!	#NUM!	0	#NUM!	#NUM!	Accomodation
2020-12-28	0	73117.4	0	#NUM!	#NUM!	0	#NUM!	#NUM!	Accomodation
2021-01-04	0	73117.4	0	#NUM!	#NUM!	0	#NUM!	#NUM!	Accomodation
2021-01-11	96.3279	73117.4	0.13	0.11	0.16	0.24	0.19	0.29	Accomodation
2021-01-18	96.3279	73117.4	0.13	0.11	0.16	0.24	0.19	0.29	Accomodation
2021-01-25	96.3279	73117.4	0.13	0.11	0.16	0.24	0.19	0.29	Accomodation
2021-02-01	169.947	73117.4	0.23	0.2	0.27	0.51	0.42	0.61	Accomodation
2021-02-08	257.263	73117.4	0.35	0.31	0.4	0.64	0.54	0.75	Accomodation
2021-02-15	318.528	73117.4	0.44	0.39	0.49	0.75	0.64	0.87	Accomodation
2021-02-22	318.528	73117.4	0.44	0.39	0.49	0.75	0.64	0.87	Accomodation
2021-03-01	411.05	73117.4	0.56	0.51	0.62	1.09	0.95	1.24	Accomodation
2021-03-08	459.214	73117.4	0.63	0.57	0.69	1.48	1.31	1.67	Accomodation
2021-03-15	685.937	73117.4	0.94	0.87	1.01	2.54	2.3	2.8	Accomodation
2021-03-22	813.72	73117.4	1.11	1.04	1.19	2.79	2.54	3.06	Accomodation
2021-03-29	926.169	73117.4	1.27	1.19	1.35	3.37	3.09	3.66	Accomodation
2021-04-05	1100.14	73117.4	1.5	1.42	1.6	4.02	3.72	4.34	Accomodation
2021-04-12	1472.65	73117.4	2.01	1.91	2.12	5.4	5.05	5.76	Accomodation
2021-04-19	1632.73	73117.4	2.23	2.13	2.34	5.8	5.44	6.17	Accomodation
2021-04-26	3353.39	73117.4	4.59	4.43	4.74	8.5	8.09	8.92	Accomodation
2021-05-03	3774.56	73117.4	5.16	5	5.33	9.17	8.75	9.6	Accomodation
2021-05-10	5022.38	73117.4	6.87	6.68	7.06	12.48	11.99	12.98	Accomodation
2021-05-17	5628.57	73117.4	7.7	7.5	7.9	14.57	14.04	15.12	Accomodation
2021-05-24	6265.83	73117.4	8.57	8.36	8.78	16.28	15.71	16.87	Accomodation
2021-05-31	8046.31	73117.4	11	10.77	11.25	20.95	20.3	21.61	Accomodation
2021-06-07	9370.96	73117.4	12.82	12.56	13.08	22.87	22.2	23.55	Accomodation
2021-06-14	11341.5	73117.4	15.51	15.23	15.8	25.84	25.15	26.54	Accomodation
2021-06-21	12673.2	73117.4	17.33	17.03	17.64	28.66	27.93	29.4	Accomodation
2021-06-28	14189.4	73117.4	19.41	19.09	19.73	31.17	30.41	31.93	Accomodation
2021-07-05	16831	73117.4	23.02	22.67	23.37	34.65	33.87	35.44	Accomodation
2021-07-12	20027.9	73117.4	27.39	27.01	27.77	39.42	38.61	40.24	Accomodation
2021-07-19	22991.2	73117.4	31.44	31.04	31.85	43	42.16	43.84	Accomodation
2021-07-26	25139.8	73117.4	34.38	33.96	34.81	45.22	44.38	46.07	Accomodation
2021-08-02	29237.9	73117.4	39.99	39.53	40.45	48.74	47.89	49.59	Accomodation
2021-08-09	33336.1	73117.4	45.59	45.1	46.08	54.15	53.27	55.04	Accomodation
2021-08-16	37752.8	73117.4	51.63	51.11	52.16	58.82	57.93	59.73	Accomodation
2021-08-23	40554.2	73117.4	55.46	54.93	56.01	61.8	60.89	62.72	Accomodation
2021-08-30	42981.1	73117.4	58.78	58.23	59.34	64.52	63.6	65.46	Accomodation
2021-09-06	45736.9	73117.4	62.55	61.98	63.13	67.23	66.29	68.17	Accomodation
2021-09-13	48111.8	73117.4	65.8	65.21	66.39	69.47	68.53	70.43	Accomodation
2021-09-20	49763.7	73117.4	68.06	67.46	68.66	71.28	70.33	72.24	Accomodation
2021-09-27	50910.1	73117.4	69.63	69.02	70.24	72.69	71.73	73.66	Accomodation
2021-10-04	51530.6	73117.4	70.48	69.87	71.09	73.45	72.49	74.43	Accomodation
2021-10-11	52467.5	73117.4	71.76	71.15	72.37	74.38	73.42	75.36	Accomodation
2021-10-18	53204	73117.4	72.77	72.15	73.39	75.74	74.76	76.73	Accomodation
2021-10-25	53462.4	73117.4	73.12	72.5	73.74	76.27	75.28	77.26	Accomodation
2021-11-01	53818.1	73117.4	73.6	72.98	74.23	76.58	75.59	77.57	Accomodation
2021-11-08	54163	73117.4	74.08	73.45	74.7	77.22	76.23	78.22	Accomodation
2021-11-15	54511.1	73117.4	74.55	73.93	75.18	77.93	76.93	78.94	Accomodation
2021-11-22	54717.5	73117.4	74.84	74.21	75.46	78.12	77.12	79.13	Accomodation
2021-11-29	54926.1	73117.4	75.12	74.49	75.75	78.31	77.31	79.32	Accomodation
2021-12-06	55103.2	73117.4	75.36	74.73	75.99	78.83	77.82	79.84	Accomodation
2021-12-13	55183.5	73117.4	75.47	74.84	76.1	79.17	78.16	80.19	Accomodation
2021-12-20	55183.5	73117.4	75.47	74.84	76.1	79.17	78.16	80.19	Accomodation
2020-12-21	0	4618.61	0	#NUM!	#NUM!	0	#NUM!	#NUM!	Homeless (Streets)
2020-12-28	0	4618.61	0	#NUM!	#NUM!	0	#NUM!	#NUM!	Homeless (Streets)
2021-01-04	0	4618.61	0	#NUM!	#NUM!	0	#NUM!	#NUM!	Homeless (Streets)
2021-01-11	1.08025	4618.61	0.02	0	0.12	0.04	0	0.2	Homeless (Streets)
2021-01-18	1.08025	4618.61	0.02	0	0.12	0.04	0	0.2	Homeless (Streets)
2021-01-25	1.08025	4618.61	0.02	0	0.12	0.04	0	0.2	Homeless (Streets)
2021-02-01	8.74691	4618.61	0.19	0.09	0.36	0.31	0.14	0.59	Homeless (Streets)
2021-02-08	8.74691	4618.61	0.19	0.09	0.36	0.31	0.14	0.59	Homeless (Streets)
2021-02-15	8.74691	4618.61	0.19	0.09	0.36	0.31	0.14	0.59	Homeless (Streets)
2021-02-22	8.74691	4618.61	0.19	0.09	0.36	0.31	0.14	0.59	Homeless (Streets)
2021-03-01	11.2469	4618.61	0.24	0.12	0.43	0.34	0.16	0.62	Homeless (Streets)
2021-03-08	54.2089	4618.61	1.17	0.88	1.53	1.83	1.37	2.39	Homeless (Streets)
2021-03-15	70.8755	4618.61	1.53	1.2	1.94	2.41	1.88	3.05	Homeless (Streets)
2021-03-22	70.8755	4618.61	1.53	1.2	1.94	2.41	1.88	3.05	Homeless (Streets)
2021-03-29	70.8755	4618.61	1.53	1.2	1.94	2.41	1.88	3.05	Homeless (Streets)
2021-04-05	84.5193	4618.61	1.83	1.46	2.26	2.89	2.3	3.59	Homeless (Streets)
2021-04-12	84.5193	4618.61	1.83	1.46	2.26	2.89	2.3	3.59	Homeless (Streets)
2021-04-19	84.5193	4618.61	1.83	1.46	2.26	2.89	2.3	3.59	Homeless (Streets)
2021-04-26	117.766	4618.61	2.55	2.11	3.05	3.52	2.89	4.24	Homeless (Streets)
2021-05-03	117.766	4618.61	2.55	2.11	3.05	3.52	2.89	4.24	Homeless (Streets)
2021-05-10	193.618	4618.61	4.19	3.62	4.83	13.4	10.97	16.21	Homeless (Streets)
2021-05-17	204.813	4618.61	4.43	3.85	5.09	14.17	11.66	17.06	Homeless (Streets)
2021-05-24	215.419	4618.61	4.66	4.06	5.33	14.37	11.85	17.26	Homeless (Streets)
2021-05-31	223.288	4618.61	4.83	4.22	5.51	14.75	12.2	17.68	Homeless (Streets)
2021-06-07	223.288	4618.61	4.83	4.22	5.51	14.75	12.2	17.68	Homeless (Streets)
2021-06-14	275.789	4618.61	5.97	5.29	6.72	15.4	12.84	18.32	Homeless (Streets)
2021-06-21	327.175	4618.61	7.08	6.34	7.89	16.58	13.99	19.5	Homeless (Streets)
2021-06-28	354.017	4618.61	7.67	6.89	8.51	16.96	14.36	19.89	Homeless (Streets)
2021-07-05	468.062	4618.61	10.13	9.24	11.1	19.54	16.86	22.52	Homeless (Streets)
2021-07-12	519.064	4618.61	11.24	10.29	12.25	20.41	17.72	23.4	Homeless (Streets)
2021-07-19	559.307	4618.61	12.11	11.13	13.16	21.16	18.45	24.15	Homeless (Streets)
2021-07-26	663.014	4618.61	14.36	13.28	15.49	22.56	19.83	25.55	Homeless (Streets)
2021-08-02	865.778	4618.61	18.75	17.52	20.04	25.94	23.16	28.97	Homeless (Streets)
2021-08-09	994.627	4618.61	21.54	20.22	22.92	27.71	24.91	30.75	Homeless (Streets)
2021-08-16	1113.27	4618.61	24.1	22.71	25.56	29.27	26.44	32.31	Homeless (Streets)
2021-08-23	1161.28	4618.61	25.14	23.72	26.63	30.13	27.29	33.17	Homeless (Streets)
2021-08-30	1225.97	4618.61	26.54	25.08	28.07	34.08	30.91	37.49	Homeless (Streets)
2021-09-06	1299.44	4618.61	28.13	26.63	29.71	35.7	32.44	39.2	Homeless (Streets)
2021-09-13	1370.7	4618.61	29.68	28.13	31.29	36.93	33.65	40.44	Homeless (Streets)
2021-09-20	1531.75	4618.61	33.16	31.52	34.87	39.39	36.09	42.92	Homeless (Streets)
2021-09-27	1549.64	4618.61	33.55	31.9	35.27	39.64	36.33	43.17	Homeless (Streets)
2021-10-04	1638.95	4618.61	35.49	33.79	37.25	40.81	37.49	44.34	Homeless (Streets)
2021-10-11	1730.99	4618.61	37.48	35.73	39.29	42.22	38.88	45.76	Homeless (Streets)
2021-10-18	1789.41	4618.61	38.74	36.97	40.58	42.91	39.57	46.45	Homeless (Streets)
2021-10-25	1806.93	4618.61	39.12	37.34	40.97	43.46	40.11	47.01	Homeless (Streets)
2021-11-01	1808.01	4618.61	39.15	37.36	40.99	43.47	40.12	47.02	Homeless (Streets)
2021-11-08	1858.53	4618.61	40.24	38.43	42.11	44.36	41	47.93	Homeless (Streets)
2021-11-15	1882.51	4618.61	40.76	38.94	42.64	44.67	41.31	48.23	Homeless (Streets)
2021-11-22	1923.66	4618.61	41.65	39.81	43.55	45.15	41.78	48.71	Homeless (Streets)
2021-11-29	1923.66	4618.61	41.65	39.81	43.55	45.15	41.78	48.71	Homeless (Streets)
2021-12-06	1923.66	4618.61	41.65	39.81	43.55	45.15	41.78	48.71	Homeless (Streets)
2021-12-13	1923.66	4618.61	41.65	39.81	43.55	45.15	41.78	48.71	Homeless (Streets)
2021-12-20	1923.66	4618.61	41.65	39.81	43.55	45.15	41.78	48.71	Homeless (Streets)
