# Supplementary material for: Estimating COVID-19 vaccine uptake and its drivers among migrants, homeless and precariously housed people in France
Source: Commun Med (Lond). 2023 Feb 20;3:30. doi: 10.1038/s43856-023-00257-1 (PMC9939372; doi:10.1038/s43856-023-00257-1)
Supplement: Supplementary file 12 — Supplementary Dataset 11 [file 43856_2023_257_MOESM12_ESM.xlsx]

## Sheet: France
classe_age	vaccin_semaine	vaccin_date	tx	tx.i	pop_insee	part.pop_insee	classe_age_label	strate_label	type	id
[18,25)	2021-S01	2021-01-04	0.000171172	0.000171172	5257876	0.102643	18-24 yo	France	Population	1
[25,40)	2021-S01	2021-01-04	0.000546356	0.000546356	11695670	0.228319	25-39 yo	France	Population	1
[40,55)	2021-S01	2021-01-04	0.00217184	0.00217184	12620649	0.246376	40-54 yo	France	Population	1
[55,65)	2021-S01	2021-01-04	0.00418265	0.00418265	8210105	0.160275	55-64 yo	France	Population	1
[65,Inf)	2021-S01	2021-01-04	0.00246042	0.00246042	13440786	0.262387	65 yo and more	France	Population	1
[18,25)	2021-S02	2021-01-11	0.000686589	0.000515417	5257876	0.102643	18-24 yo	France	Population	2
[25,40)	2021-S02	2021-01-11	0.00277197	0.00222561	11695670	0.228319	25-39 yo	France	Population	2
[40,55)	2021-S02	2021-01-11	0.00930301	0.00713117	12620649	0.246376	40-54 yo	France	Population	2
[55,65)	2021-S02	2021-01-11	0.0159681	0.0117855	8210105	0.160275	55-64 yo	France	Population	2
[65,Inf)	2021-S02	2021-01-11	0.0119755	0.00951507	13440786	0.262387	65 yo and more	France	Population	2
[18,25)	2021-S03	2021-01-18	0.00135226	0.000665668	5257876	0.102643	18-24 yo	France	Population	3
[25,40)	2021-S03	2021-01-18	0.00513438	0.00236241	11695670	0.228319	25-39 yo	France	Population	3
[40,55)	2021-S03	2021-01-18	0.0152964	0.00599335	12620649	0.246376	40-54 yo	France	Population	3
[55,65)	2021-S03	2021-01-18	0.0251227	0.00915457	8210105	0.160275	55-64 yo	France	Population	3
[65,Inf)	2021-S03	2021-01-18	0.0483967	0.0364212	13440786	0.262387	65 yo and more	France	Population	3
[18,25)	2021-S04	2021-01-25	0.00182013	0.00046787	5257876	0.102643	18-24 yo	France	Population	4
[25,40)	2021-S04	2021-01-25	0.00656482	0.00143044	11695670	0.228319	25-39 yo	France	Population	4
[40,55)	2021-S04	2021-01-25	0.0185878	0.00329143	12620649	0.246376	40-54 yo	France	Population	4
[55,65)	2021-S04	2021-01-25	0.0302444	0.00512174	8210105	0.160275	55-64 yo	France	Population	4
[65,Inf)	2021-S04	2021-01-25	0.0799217	0.0315249	13440786	0.262387	65 yo and more	France	Population	4
[18,25)	2021-S05	2021-02-01	0.00217388	0.000353755	5257876	0.102643	18-24 yo	France	Population	5
[25,40)	2021-S05	2021-02-01	0.00752501	0.000960184	11695670	0.228319	25-39 yo	France	Population	5
[40,55)	2021-S05	2021-02-01	0.0205267	0.00193889	12620649	0.246376	40-54 yo	France	Population	5
[55,65)	2021-S05	2021-02-01	0.0331835	0.00293906	8210105	0.160275	55-64 yo	France	Population	5
[65,Inf)	2021-S05	2021-02-01	0.102427	0.0225054	13440786	0.262387	65 yo and more	France	Population	5
[18,25)	2021-S06	2021-02-08	0.00331693	0.00114305	5257876	0.102643	18-24 yo	France	Population	6
[25,40)	2021-S06	2021-02-08	0.0101892	0.00266423	11695670	0.228319	25-39 yo	France	Population	6
[40,55)	2021-S06	2021-02-08	0.0239164	0.00338968	12620649	0.246376	40-54 yo	France	Population	6
[55,65)	2021-S06	2021-02-08	0.0366828	0.00349935	8210105	0.160275	55-64 yo	France	Population	6
[65,Inf)	2021-S06	2021-02-08	0.121517	0.0190904	13440786	0.262387	65 yo and more	France	Population	6
[18,25)	2021-S07	2021-02-15	0.00492975	0.00161282	5257876	0.102643	18-24 yo	France	Population	7
[25,40)	2021-S07	2021-02-15	0.0132305	0.0030413	11695670	0.228319	25-39 yo	France	Population	7
[40,55)	2021-S07	2021-02-15	0.0273813	0.00346496	12620649	0.246376	40-54 yo	France	Population	7
[55,65)	2021-S07	2021-02-15	0.0399934	0.00331055	8210105	0.160275	55-64 yo	France	Population	7
[65,Inf)	2021-S07	2021-02-15	0.134178	0.0126607	13440786	0.262387	65 yo and more	France	Population	7
[18,25)	2021-S08	2021-02-22	0.00676319	0.00183344	5257876	0.102643	18-24 yo	France	Population	8
[25,40)	2021-S08	2021-02-22	0.0162086	0.00297803	11695670	0.228319	25-39 yo	France	Population	8
[40,55)	2021-S08	2021-02-22	0.0326283	0.00524696	12620649	0.246376	40-54 yo	France	Population	8
[55,65)	2021-S08	2021-02-22	0.0529859	0.0129925	8210105	0.160275	55-64 yo	France	Population	8
[65,Inf)	2021-S08	2021-02-22	0.148552	0.0143742	13440786	0.262387	65 yo and more	France	Population	8
[18,25)	2021-S09	2021-03-01	0.00929463	0.00253144	5257876	0.102643	18-24 yo	France	Population	9
[25,40)	2021-S09	2021-03-01	0.020352	0.00414341	11695670	0.228319	25-39 yo	France	Population	9
[40,55)	2021-S09	2021-03-01	0.0422126	0.00958429	12620649	0.246376	40-54 yo	France	Population	9
[55,65)	2021-S09	2021-03-01	0.0805032	0.0275173	8210105	0.160275	55-64 yo	France	Population	9
[65,Inf)	2021-S09	2021-03-01	0.189272	0.0407193	13440786	0.262387	65 yo and more	France	Population	9
[18,25)	2021-S10	2021-03-08	0.0124062	0.00311152	5257876	0.102643	18-24 yo	France	Population	10
[25,40)	2021-S10	2021-03-08	0.0256317	0.00527973	11695670	0.228319	25-39 yo	France	Population	10
[40,55)	2021-S10	2021-03-08	0.0535377	0.0113251	12620649	0.246376	40-54 yo	France	Population	10
[55,65)	2021-S10	2021-03-08	0.109519	0.0290155	8210105	0.160275	55-64 yo	France	Population	10
[65,Inf)	2021-S10	2021-03-08	0.249392	0.0601207	13440786	0.262387	65 yo and more	France	Population	10
[18,25)	2021-S11	2021-03-15	0.0140627	0.00165656	5257876	0.102643	18-24 yo	France	Population	11
[25,40)	2021-S11	2021-03-15	0.0288346	0.00320289	11695670	0.228319	25-39 yo	France	Population	11
[40,55)	2021-S11	2021-03-15	0.0596578	0.00612013	12620649	0.246376	40-54 yo	France	Population	11
[55,65)	2021-S11	2021-03-15	0.124912	0.0153932	8210105	0.160275	55-64 yo	France	Population	11
[65,Inf)	2021-S11	2021-03-15	0.308207	0.058815	13440786	0.262387	65 yo and more	France	Population	11
[18,25)	2021-S12	2021-03-22	0.0167996	0.00273685	5257876	0.102643	18-24 yo	France	Population	12
[25,40)	2021-S12	2021-03-22	0.0341186	0.00528401	11695670	0.228319	25-39 yo	France	Population	12
[40,55)	2021-S12	2021-03-22	0.0694933	0.00983547	12620649	0.246376	40-54 yo	France	Population	12
[55,65)	2021-S12	2021-03-22	0.159697	0.0347852	8210105	0.160275	55-64 yo	France	Population	12
[65,Inf)	2021-S12	2021-03-22	0.391303	0.0830956	13440786	0.262387	65 yo and more	France	Population	12
[18,25)	2021-S13	2021-03-29	0.0212652	0.00446568	5257876	0.102643	18-24 yo	France	Population	13
[25,40)	2021-S13	2021-03-29	0.0418394	0.00772081	11695670	0.228319	25-39 yo	France	Population	13
[40,55)	2021-S13	2021-03-29	0.0821471	0.0126539	12620649	0.246376	40-54 yo	France	Population	13
[55,65)	2021-S13	2021-03-29	0.191641	0.0319436	8210105	0.160275	55-64 yo	France	Population	13
[65,Inf)	2021-S13	2021-03-29	0.463235	0.0719318	13440786	0.262387	65 yo and more	France	Population	13
[18,25)	2021-S14	2021-04-05	0.0263015	0.00503625	5257876	0.102643	18-24 yo	France	Population	14
[25,40)	2021-S14	2021-04-05	0.0498928	0.00805341	11695670	0.228319	25-39 yo	France	Population	14
[40,55)	2021-S14	2021-04-05	0.0963524	0.0142053	12620649	0.246376	40-54 yo	France	Population	14
[55,65)	2021-S14	2021-04-05	0.2285	0.0368595	8210105	0.160275	55-64 yo	France	Population	14
[65,Inf)	2021-S14	2021-04-05	0.531306	0.0680712	13440786	0.262387	65 yo and more	France	Population	14
[18,25)	2021-S15	2021-04-12	0.0313853	0.0050838	5257876	0.102643	18-24 yo	France	Population	15
[25,40)	2021-S15	2021-04-12	0.0582173	0.00832445	11695670	0.228319	25-39 yo	France	Population	15
[40,55)	2021-S15	2021-04-12	0.111364	0.0150111	12620649	0.246376	40-54 yo	France	Population	15
[55,65)	2021-S15	2021-04-12	0.288391	0.0598908	8210105	0.160275	55-64 yo	France	Population	15
[65,Inf)	2021-S15	2021-04-12	0.598765	0.0674589	13440786	0.262387	65 yo and more	France	Population	15
[18,25)	2021-S16	2021-04-19	0.0355124	0.00412714	5257876	0.102643	18-24 yo	France	Population	16
[25,40)	2021-S16	2021-04-19	0.0654028	0.00718557	11695670	0.228319	25-39 yo	France	Population	16
[40,55)	2021-S16	2021-04-19	0.125348	0.0139842	12620649	0.246376	40-54 yo	France	Population	16
[55,65)	2021-S16	2021-04-19	0.354056	0.0656654	8210105	0.160275	55-64 yo	France	Population	16
[65,Inf)	2021-S16	2021-04-19	0.649595	0.0508304	13440786	0.262387	65 yo and more	France	Population	16
[18,25)	2021-S17	2021-04-26	0.0412657	0.00575327	5257876	0.102643	18-24 yo	France	Population	17
[25,40)	2021-S17	2021-04-26	0.0759204	0.0105176	11695670	0.228319	25-39 yo	France	Population	17
[40,55)	2021-S17	2021-04-26	0.146904	0.0215567	12620649	0.246376	40-54 yo	France	Population	17
[55,65)	2021-S17	2021-04-26	0.431393	0.0773364	8210105	0.160275	55-64 yo	France	Population	17
[65,Inf)	2021-S17	2021-04-26	0.699998	0.0504033	13440786	0.262387	65 yo and more	France	Population	17
[18,25)	2021-S18	2021-05-03	0.053495	0.0122293	5257876	0.102643	18-24 yo	France	Population	18
[25,40)	2021-S18	2021-05-03	0.0988768	0.0229564	11695670	0.228319	25-39 yo	France	Population	18
[40,55)	2021-S18	2021-05-03	0.191229	0.044325	12620649	0.246376	40-54 yo	France	Population	18
[55,65)	2021-S18	2021-05-03	0.501008	0.0696154	8210105	0.160275	55-64 yo	France	Population	18
[65,Inf)	2021-S18	2021-05-03	0.737792	0.0377932	13440786	0.262387	65 yo and more	France	Population	18
[18,25)	2021-S19	2021-05-10	0.0849621	0.0314671	5257876	0.102643	18-24 yo	France	Population	19
[25,40)	2021-S19	2021-05-10	0.138534	0.0396574	11695670	0.228319	25-39 yo	France	Population	19
[40,55)	2021-S19	2021-05-10	0.267483	0.0762536	12620649	0.246376	40-54 yo	France	Population	19
[55,65)	2021-S19	2021-05-10	0.561183	0.0601746	8210105	0.160275	55-64 yo	France	Population	19
[65,Inf)	2021-S19	2021-05-10	0.763577	0.025785	13440786	0.262387	65 yo and more	France	Population	19
[18,25)	2021-S20	2021-05-17	0.135673	0.0507106	5257876	0.102643	18-24 yo	France	Population	20
[25,40)	2021-S20	2021-05-17	0.193433	0.0548989	11695670	0.228319	25-39 yo	France	Population	20
[40,55)	2021-S20	2021-05-17	0.351119	0.083636	12620649	0.246376	40-54 yo	France	Population	20
[55,65)	2021-S20	2021-05-17	0.615485	0.0543026	8210105	0.160275	55-64 yo	France	Population	20
[65,Inf)	2021-S20	2021-05-17	0.78538	0.021803	13440786	0.262387	65 yo and more	France	Population	20
[18,25)	2021-S21	2021-05-24	0.189731	0.054058	5257876	0.102643	18-24 yo	France	Population	21
[25,40)	2021-S21	2021-05-24	0.247532	0.0540987	11695670	0.228319	25-39 yo	France	Population	21
[40,55)	2021-S21	2021-05-24	0.417486	0.0663674	12620649	0.246376	40-54 yo	France	Population	21
[55,65)	2021-S21	2021-05-24	0.653018	0.037533	8210105	0.160275	55-64 yo	France	Population	21
[65,Inf)	2021-S21	2021-05-24	0.800278	0.0148987	13440786	0.262387	65 yo and more	France	Population	21
[18,25)	2021-S22	2021-05-31	0.262838	0.0731075	5257876	0.102643	18-24 yo	France	Population	22
[25,40)	2021-S22	2021-05-31	0.314394	0.0668624	11695670	0.228319	25-39 yo	France	Population	22
[40,55)	2021-S22	2021-05-31	0.483381	0.0658944	12620649	0.246376	40-54 yo	France	Population	22
[55,65)	2021-S22	2021-05-31	0.685313	0.0322943	8210105	0.160275	55-64 yo	France	Population	22
[65,Inf)	2021-S22	2021-05-31	0.814348	0.0140699	13440786	0.262387	65 yo and more	France	Population	22
[18,25)	2021-S23	2021-06-07	0.334643	0.0718047	5257876	0.102643	18-24 yo	France	Population	23
[25,40)	2021-S23	2021-06-07	0.377626	0.0632319	11695670	0.228319	25-39 yo	France	Population	23
[40,55)	2021-S23	2021-06-07	0.537925	0.0545439	12620649	0.246376	40-54 yo	France	Population	23
[55,65)	2021-S23	2021-06-07	0.710769	0.0254564	8210105	0.160275	55-64 yo	France	Population	23
[65,Inf)	2021-S23	2021-06-07	0.826327	0.0119785	13440786	0.262387	65 yo and more	France	Population	23
[18,25)	2021-S24	2021-06-14	0.383933	0.0492899	5257876	0.102643	18-24 yo	France	Population	24
[25,40)	2021-S24	2021-06-14	0.419497	0.0418711	11695670	0.228319	25-39 yo	France	Population	24
[40,55)	2021-S24	2021-06-14	0.573264	0.0353397	12620649	0.246376	40-54 yo	France	Population	24
[55,65)	2021-S24	2021-06-14	0.728182	0.0174127	8210105	0.160275	55-64 yo	France	Population	24
[65,Inf)	2021-S24	2021-06-14	0.835139	0.00881273	13440786	0.262387	65 yo and more	France	Population	24
[18,25)	2021-S25	2021-06-21	0.421902	0.0379697	5257876	0.102643	18-24 yo	France	Population	25
[25,40)	2021-S25	2021-06-21	0.447878	0.0283806	11695670	0.228319	25-39 yo	France	Population	25
[40,55)	2021-S25	2021-06-21	0.597109	0.0238443	12620649	0.246376	40-54 yo	France	Population	25
[55,65)	2021-S25	2021-06-21	0.741058	0.0128756	8210105	0.160275	55-64 yo	France	Population	25
[65,Inf)	2021-S25	2021-06-21	0.84182	0.00668041	13440786	0.262387	65 yo and more	France	Population	25
[18,25)	2021-S26	2021-06-28	0.455009	0.0331065	5257876	0.102643	18-24 yo	France	Population	26
[25,40)	2021-S26	2021-06-28	0.472272	0.0243945	11695670	0.228319	25-39 yo	France	Population	26
[40,55)	2021-S26	2021-06-28	0.617815	0.0207065	12620649	0.246376	40-54 yo	France	Population	26
[55,65)	2021-S26	2021-06-28	0.753278	0.0122203	8210105	0.160275	55-64 yo	France	Population	26
[65,Inf)	2021-S26	2021-06-28	0.848054	0.00623401	13440786	0.262387	65 yo and more	France	Population	26
[18,25)	2021-S27	2021-07-05	0.488009	0.033	5257876	0.102643	18-24 yo	France	Population	27
[25,40)	2021-S27	2021-07-05	0.498378	0.0261054	11695670	0.228319	25-39 yo	France	Population	27
[40,55)	2021-S27	2021-07-05	0.640487	0.0226716	12620649	0.246376	40-54 yo	France	Population	27
[55,65)	2021-S27	2021-07-05	0.76705	0.0137721	8210105	0.160275	55-64 yo	France	Population	27
[65,Inf)	2021-S27	2021-07-05	0.854802	0.00674812	13440786	0.262387	65 yo and more	France	Population	27
[18,25)	2021-S28	2021-07-12	0.539591	0.0515817	5257876	0.102643	18-24 yo	France	Population	28
[25,40)	2021-S28	2021-07-12	0.540661	0.0422832	11695670	0.228319	25-39 yo	France	Population	28
[40,55)	2021-S28	2021-07-12	0.670324	0.0298376	12620649	0.246376	40-54 yo	France	Population	28
[55,65)	2021-S28	2021-07-12	0.78483	0.0177805	8210105	0.160275	55-64 yo	France	Population	28
[65,Inf)	2021-S28	2021-07-12	0.862216	0.007414	13440786	0.262387	65 yo and more	France	Population	28
[18,25)	2021-S29	2021-07-19	0.611757	0.072166	5257876	0.102643	18-24 yo	France	Population	29
[25,40)	2021-S29	2021-07-19	0.600111	0.0594502	11695670	0.228319	25-39 yo	France	Population	29
[40,55)	2021-S29	2021-07-19	0.710924	0.0405993	12620649	0.246376	40-54 yo	France	Population	29
[55,65)	2021-S29	2021-07-19	0.808919	0.0240886	8210105	0.160275	55-64 yo	France	Population	29
[65,Inf)	2021-S29	2021-07-19	0.871884	0.00966833	13440786	0.262387	65 yo and more	France	Population	29
[18,25)	2021-S30	2021-07-26	0.690357	0.0786002	5257876	0.102643	18-24 yo	France	Population	30
[25,40)	2021-S30	2021-07-26	0.664817	0.064706	11695670	0.228319	25-39 yo	France	Population	30
[40,55)	2021-S30	2021-07-26	0.756727	0.0458027	12620649	0.246376	40-54 yo	France	Population	30
[55,65)	2021-S30	2021-07-26	0.835106	0.0261872	8210105	0.160275	55-64 yo	France	Population	30
[65,Inf)	2021-S30	2021-07-26	0.882864	0.0109793	13440786	0.262387	65 yo and more	France	Population	30
[18,25)	2021-S31	2021-08-02	0.748483	0.0581261	5257876	0.102643	18-24 yo	France	Population	31
[25,40)	2021-S31	2021-08-02	0.713548	0.0487309	11695670	0.228319	25-39 yo	France	Population	31
[40,55)	2021-S31	2021-08-02	0.79357	0.0368436	12620649	0.246376	40-54 yo	France	Population	31
[55,65)	2021-S31	2021-08-02	0.856587	0.0214808	8210105	0.160275	55-64 yo	France	Population	31
[65,Inf)	2021-S31	2021-08-02	0.89279	0.0099265	13440786	0.262387	65 yo and more	France	Population	31
[18,25)	2021-S32	2021-08-09	0.787674	0.0391907	5257876	0.102643	18-24 yo	France	Population	32
[25,40)	2021-S32	2021-08-09	0.748479	0.0349309	11695670	0.228319	25-39 yo	France	Population	32
[40,55)	2021-S32	2021-08-09	0.819803	0.0262324	12620649	0.246376	40-54 yo	France	Population	32
[55,65)	2021-S32	2021-08-09	0.872571	0.015984	8210105	0.160275	55-64 yo	France	Population	32
[65,Inf)	2021-S32	2021-08-09	0.900595	0.00780535	13440786	0.262387	65 yo and more	France	Population	32
[18,25)	2021-S33	2021-08-16	0.813536	0.0258622	5257876	0.102643	18-24 yo	France	Population	33
[25,40)	2021-S33	2021-08-16	0.772565	0.0240867	11695670	0.228319	25-39 yo	France	Population	33
[40,55)	2021-S33	2021-08-16	0.837537	0.0177344	12620649	0.246376	40-54 yo	France	Population	33
[55,65)	2021-S33	2021-08-16	0.8836	0.0110291	8210105	0.160275	55-64 yo	France	Population	33
[65,Inf)	2021-S33	2021-08-16	0.906308	0.00571246	13440786	0.262387	65 yo and more	France	Population	33
[18,25)	2021-S34	2021-08-23	0.832201	0.0186653	5257876	0.102643	18-24 yo	France	Population	34
[25,40)	2021-S34	2021-08-23	0.789877	0.0173115	11695670	0.228319	25-39 yo	France	Population	34
[40,55)	2021-S34	2021-08-23	0.85025	0.0127133	12620649	0.246376	40-54 yo	France	Population	34
[55,65)	2021-S34	2021-08-23	0.891391	0.0077904	8210105	0.160275	55-64 yo	France	Population	34
[65,Inf)	2021-S34	2021-08-23	0.910605	0.00429737	13440786	0.262387	65 yo and more	France	Population	34
[18,25)	2021-S35	2021-08-30	0.847934	0.0157326	5257876	0.102643	18-24 yo	France	Population	35
[25,40)	2021-S35	2021-08-30	0.804244	0.0143669	11695670	0.228319	25-39 yo	France	Population	35
[40,55)	2021-S35	2021-08-30	0.860286	0.0100359	12620649	0.246376	40-54 yo	France	Population	35
[55,65)	2021-S35	2021-08-30	0.897522	0.00613147	8210105	0.160275	55-64 yo	France	Population	35
[65,Inf)	2021-S35	2021-08-30	0.914063	0.00345739	13440786	0.262387	65 yo and more	France	Population	35
[18,25)	2021-S36	2021-09-06	0.858598	0.010664	5257876	0.102643	18-24 yo	France	Population	36
[25,40)	2021-S36	2021-09-06	0.814538	0.0102944	11695670	0.228319	25-39 yo	France	Population	36
[40,55)	2021-S36	2021-09-06	0.867066	0.00677937	12620649	0.246376	40-54 yo	France	Population	36
[55,65)	2021-S36	2021-09-06	0.901807	0.00428496	8210105	0.160275	55-64 yo	France	Population	36
[65,Inf)	2021-S36	2021-09-06	0.916684	0.00262113	13440786	0.262387	65 yo and more	France	Population	36
[18,25)	2021-S37	2021-09-13	0.866605	0.00800704	5257876	0.102643	18-24 yo	France	Population	37
[25,40)	2021-S37	2021-09-13	0.822501	0.00796278	11695670	0.228319	25-39 yo	France	Population	37
[40,55)	2021-S37	2021-09-13	0.872197	0.00513127	12620649	0.246376	40-54 yo	France	Population	37
[55,65)	2021-S37	2021-09-13	0.905051	0.00324356	8210105	0.160275	55-64 yo	France	Population	37
[65,Inf)	2021-S37	2021-09-13	0.918804	0.00212041	13440786	0.262387	65 yo and more	France	Population	37
[18,25)	2021-S38	2021-09-20	0.871597	0.00499251	5257876	0.102643	18-24 yo	France	Population	38
[25,40)	2021-S38	2021-09-20	0.82725	0.00474877	11695670	0.228319	25-39 yo	France	Population	38
[40,55)	2021-S38	2021-09-20	0.875228	0.00303154	12620649	0.246376	40-54 yo	France	Population	38
[55,65)	2021-S38	2021-09-20	0.907048	0.00199754	8210105	0.160275	55-64 yo	France	Population	38
[65,Inf)	2021-S38	2021-09-20	0.920409	0.00160482	13440786	0.262387	65 yo and more	France	Population	38
[18,25)	2021-S39	2021-09-27	0.876462	0.00486508	5257876	0.102643	18-24 yo	France	Population	39
[25,40)	2021-S39	2021-09-27	0.832094	0.00484453	11695670	0.228319	25-39 yo	France	Population	39
[40,55)	2021-S39	2021-09-27	0.87817	0.00294121	12620649	0.246376	40-54 yo	France	Population	39
[55,65)	2021-S39	2021-09-27	0.908966	0.00191837	8210105	0.160275	55-64 yo	France	Population	39
[65,Inf)	2021-S39	2021-09-27	0.921776	0.00136674	13440786	0.262387	65 yo and more	France	Population	39
[18,25)	2021-S40	2021-10-04	0.881156	0.00469391	5257876	0.102643	18-24 yo	France	Population	40
[25,40)	2021-S40	2021-10-04	0.836766	0.00467181	11695670	0.228319	25-39 yo	France	Population	40
[40,55)	2021-S40	2021-10-04	0.880967	0.0027978	12620649	0.246376	40-54 yo	France	Population	40
[55,65)	2021-S40	2021-10-04	0.910769	0.00180266	8210105	0.160275	55-64 yo	France	Population	40
[65,Inf)	2021-S40	2021-10-04	0.923034	0.00125811	13440786	0.262387	65 yo and more	France	Population	40
[18,25)	2021-S41	2021-10-11	0.8859	0.00474336	5257876	0.102643	18-24 yo	France	Population	41
[25,40)	2021-S41	2021-10-11	0.841259	0.00449312	11695670	0.228319	25-39 yo	France	Population	41
[40,55)	2021-S41	2021-10-11	0.883611	0.00264408	12620649	0.246376	40-54 yo	France	Population	41
[55,65)	2021-S41	2021-10-11	0.912501	0.00173201	8210105	0.160275	55-64 yo	France	Population	41
[65,Inf)	2021-S41	2021-10-11	0.924202	0.00116809	13440786	0.262387	65 yo and more	France	Population	41
[18,25)	2021-S42	2021-10-18	0.890188	0.0042888	5257876	0.102643	18-24 yo	France	Population	42
[25,40)	2021-S42	2021-10-18	0.845346	0.00408698	11695670	0.228319	25-39 yo	France	Population	42
[40,55)	2021-S42	2021-10-18	0.886005	0.0023937	12620649	0.246376	40-54 yo	France	Population	42
[55,65)	2021-S42	2021-10-18	0.914026	0.00152495	8210105	0.160275	55-64 yo	France	Population	42
[65,Inf)	2021-S42	2021-10-18	0.925217	0.00101557	13440786	0.262387	65 yo and more	France	Population	42
[18,25)	2021-S43	2021-10-25	0.893705	0.00351663	5257876	0.102643	18-24 yo	France	Population	43
[25,40)	2021-S43	2021-10-25	0.848685	0.00333884	11695670	0.228319	25-39 yo	France	Population	43
[40,55)	2021-S43	2021-10-25	0.887969	0.00196424	12620649	0.246376	40-54 yo	France	Population	43
[55,65)	2021-S43	2021-10-25	0.915266	0.00123994	8210105	0.160275	55-64 yo	France	Population	43
[65,Inf)	2021-S43	2021-10-25	0.926054	0.000837005	13440786	0.262387	65 yo and more	France	Population	43
[18,25)	2021-S44	2021-11-01	0.896837	0.00313244	5257876	0.102643	18-24 yo	France	Population	44
[25,40)	2021-S44	2021-11-01	0.851766	0.00308063	11695670	0.228319	25-39 yo	France	Population	44
[40,55)	2021-S44	2021-11-01	0.889751	0.001782	12620649	0.246376	40-54 yo	France	Population	44
[55,65)	2021-S44	2021-11-01	0.916368	0.0011023	8210105	0.160275	55-64 yo	France	Population	44
[65,Inf)	2021-S44	2021-11-01	0.92677	0.000715732	13440786	0.262387	65 yo and more	France	Population	44
[18,25)	2021-S45	2021-11-08	0.899555	0.00271783	5257876	0.102643	18-24 yo	France	Population	45
[25,40)	2021-S45	2021-11-08	0.854716	0.00295066	11695670	0.228319	25-39 yo	France	Population	45
[40,55)	2021-S45	2021-11-08	0.891473	0.00172178	12620649	0.246376	40-54 yo	France	Population	45
[55,65)	2021-S45	2021-11-08	0.917461	0.00109256	8210105	0.160275	55-64 yo	France	Population	45
[65,Inf)	2021-S45	2021-11-08	0.927563	0.000792364	13440786	0.262387	65 yo and more	France	Population	45
[18,25)	2021-S46	2021-11-15	0.902794	0.00323895	5257876	0.102643	18-24 yo	France	Population	46
[25,40)	2021-S46	2021-11-15	0.858301	0.00358423	11695670	0.228319	25-39 yo	France	Population	46
[40,55)	2021-S46	2021-11-15	0.893727	0.00225424	12620649	0.246376	40-54 yo	France	Population	46
[55,65)	2021-S46	2021-11-15	0.918907	0.00144578	8210105	0.160275	55-64 yo	France	Population	46
[65,Inf)	2021-S46	2021-11-15	0.928641	0.00107881	13440786	0.262387	65 yo and more	France	Population	46
[18,25)	2021-S47	2021-11-22	0.906085	0.0032903	5257876	0.102643	18-24 yo	France	Population	47
[25,40)	2021-S47	2021-11-22	0.862	0.00369966	11695670	0.228319	25-39 yo	France	Population	47
[40,55)	2021-S47	2021-11-22	0.896123	0.00239528	12620649	0.246376	40-54 yo	France	Population	47
[55,65)	2021-S47	2021-11-22	0.920513	0.00160656	8210105	0.160275	55-64 yo	France	Population	47
[65,Inf)	2021-S47	2021-11-22	0.929812	0.00117106	13440786	0.262387	65 yo and more	France	Population	47
[18,25)	2021-S48	2021-11-29	0.908597	0.00251242	5257876	0.102643	18-24 yo	France	Population	48
[25,40)	2021-S48	2021-11-29	0.865053	0.00305241	11695670	0.228319	25-39 yo	France	Population	48
[40,55)	2021-S48	2021-11-29	0.898127	0.00200386	12620649	0.246376	40-54 yo	France	Population	48
[55,65)	2021-S48	2021-11-29	0.921922	0.00140924	8210105	0.160275	55-64 yo	France	Population	48
[65,Inf)	2021-S48	2021-11-29	0.930928	0.00111601	13440786	0.262387	65 yo and more	France	Population	48
[18,25)	2021-S49	2021-12-06	0.911172	0.00257518	5257876	0.102643	18-24 yo	France	Population	49
[25,40)	2021-S49	2021-12-06	0.868177	0.00312423	11695670	0.228319	25-39 yo	France	Population	49
[40,55)	2021-S49	2021-12-06	0.90018	0.00205378	12620649	0.246376	40-54 yo	France	Population	49
[55,65)	2021-S49	2021-12-06	0.923361	0.00143847	8210105	0.160275	55-64 yo	France	Population	49
[65,Inf)	2021-S49	2021-12-06	0.932134	0.00120529	13440786	0.262387	65 yo and more	France	Population	49
[18,25)	2021-S50	2021-12-13	0.914168	0.00299551	5257876	0.102643	18-24 yo	France	Population	50
[25,40)	2021-S50	2021-12-13	0.871782	0.00360561	11695670	0.228319	25-39 yo	France	Population	50
[40,55)	2021-S50	2021-12-13	0.902535	0.00235487	12620649	0.246376	40-54 yo	France	Population	50
[55,65)	2021-S50	2021-12-13	0.925088	0.00172714	8210105	0.160275	55-64 yo	France	Population	50
[65,Inf)	2021-S50	2021-12-13	0.933614	0.00147982	13440786	0.262387	65 yo and more	France	Population	50
[18,25)	2021-S51	2021-12-20	0.917367	0.00319901	5257876	0.102643	18-24 yo	France	Population	51
[25,40)	2021-S51	2021-12-20	0.874935	0.00315245	11695670	0.228319	25-39 yo	France	Population	51
[40,55)	2021-S51	2021-12-20	0.904624	0.00208864	12620649	0.246376	40-54 yo	France	Population	51
[55,65)	2021-S51	2021-12-20	0.926533	0.00144456	8210105	0.160275	55-64 yo	France	Population	51
[65,Inf)	2021-S51	2021-12-20	0.934646	0.00103268	13440786	0.262387	65 yo and more	France	Population	51
[18,25)	2021-S52		0.920221	0.00285476	5257876	0.102643	18-24 yo	France	Population	52
[25,40)	2021-S52		0.877797	0.00286174	11695670	0.228319	25-39 yo	France	Population	52
[40,55)	2021-S52		0.906474	0.00185014	12620649	0.246376	40-54 yo	France	Population	52
[55,65)	2021-S52		0.927747	0.00121436	8210105	0.160275	55-64 yo	France	Population	52
[65,Inf)	2021-S52		0.935451	0.000804268	13440786	0.262387	65 yo and more	France	Population	52

## Sheet: All strata
vaccin_semaine	vaccin_date	classe_age	tx	tx.i	tx.pop	tx.pop.i	strate_label	strate	id
2020-S52	2020-12-21	[18,25)	0	0			All stratum	0	1
2020-S52	2020-12-21	[25,40)	0	0			All stratum	0	1
2020-S52	2020-12-21	[40,55)	0	0			All stratum	0	1
2020-S52	2020-12-21	[55,65)	0	0			All stratum	0	1
2020-S52	2020-12-21	[65,Inf)	0	0			All stratum	0	1
2020-S53	2020-12-28	[18,25)	0	0			All stratum	0	2
2020-S53	2020-12-28	[25,40)	0	0			All stratum	0	2
2020-S53	2020-12-28	[40,55)	0	0			All stratum	0	2
2020-S53	2020-12-28	[55,65)	0	0			All stratum	0	2
2020-S53	2020-12-28	[65,Inf)	0	0			All stratum	0	2
2021-S01	2021-01-04	[18,25)	0	0	0.000171172	0.000171172	All stratum	0	3
2021-S01	2021-01-04	[25,40)	0	0	0.000546356	0.000546356	All stratum	0	3
2021-S01	2021-01-04	[40,55)	0	0	0.00217184	0.00217184	All stratum	0	3
2021-S01	2021-01-04	[55,65)	0	0	0.00418265	0.00418265	All stratum	0	3
2021-S01	2021-01-04	[65,Inf)	0	0	0.00246042	0.00246042	All stratum	0	3
2021-S02	2021-01-11	[18,25)	0	0	0.000686589	0.000515417	All stratum	0	4
2021-S02	2021-01-11	[25,40)	0	0	0.00277197	0.00222561	All stratum	0	4
2021-S02	2021-01-11	[40,55)	0	0	0.00930301	0.00713117	All stratum	0	4
2021-S02	2021-01-11	[55,65)	0.0119047	0.0119047	0.0159681	0.0117855	All stratum	0	4
2021-S02	2021-01-11	[65,Inf)	0	0	0.0119755	0.00951507	All stratum	0	4
2021-S03	2021-01-18	[18,25)	0	0	0.00135226	0.000665668	All stratum	0	5
2021-S03	2021-01-18	[25,40)	0	0	0.00513438	0.00236241	All stratum	0	5
2021-S03	2021-01-18	[40,55)	0	0	0.0152964	0.00599335	All stratum	0	5
2021-S03	2021-01-18	[55,65)	0.0119047	0	0.0251227	0.00915457	All stratum	0	5
2021-S03	2021-01-18	[65,Inf)	0.00915079	0.00915079	0.0483967	0.0364212	All stratum	0	5
2021-S04	2021-01-25	[18,25)	0	0	0.00182013	0.00046787	All stratum	0	6
2021-S04	2021-01-25	[25,40)	0	0	0.00656482	0.00143044	All stratum	0	6
2021-S04	2021-01-25	[40,55)	0	0	0.0185878	0.00329143	All stratum	0	6
2021-S04	2021-01-25	[55,65)	0.0119047	0	0.0302444	0.00512174	All stratum	0	6
2021-S04	2021-01-25	[65,Inf)	0.00915079	0	0.0799217	0.0315249	All stratum	0	6
2021-S05	2021-02-01	[18,25)	0	0	0.00217388	0.000353755	All stratum	0	7
2021-S05	2021-02-01	[25,40)	0	0	0.00752501	0.000960184	All stratum	0	7
2021-S05	2021-02-01	[40,55)	0.00187115	0.00187115	0.0205267	0.00193889	All stratum	0	7
2021-S05	2021-02-01	[55,65)	0.0126258	0.00072111	0.0331835	0.00293906	All stratum	0	7
2021-S05	2021-02-01	[65,Inf)	0.0162642	0.0071134	0.102427	0.0225054	All stratum	0	7
2021-S06	2021-02-08	[18,25)	0	0	0.00331693	0.00114305	All stratum	0	8
2021-S06	2021-02-08	[25,40)	0.000926943	0.000926943	0.0101892	0.00266423	All stratum	0	8
2021-S06	2021-02-08	[40,55)	0.0033105	0.00143935	0.0239164	0.00338968	All stratum	0	8
2021-S06	2021-02-08	[55,65)	0.0126258	0	0.0366828	0.00349935	All stratum	0	8
2021-S06	2021-02-08	[65,Inf)	0.0170269	0.000762736	0.121517	0.0190904	All stratum	0	8
2021-S07	2021-02-15	[18,25)	0	0	0.00492975	0.00161282	All stratum	0	9
2021-S07	2021-02-15	[25,40)	0.000926943	0	0.0132305	0.0030413	All stratum	0	9
2021-S07	2021-02-15	[40,55)	0.00493758	0.00162709	0.0273813	0.00346496	All stratum	0	9
2021-S07	2021-02-15	[55,65)	0.0173191	0.00469326	0.0399934	0.00331055	All stratum	0	9
2021-S07	2021-02-15	[65,Inf)	0.0250408	0.00801391	0.134178	0.0126607	All stratum	0	9
2021-S08	2021-02-22	[18,25)	0	0	0.00676319	0.00183344	All stratum	0	10
2021-S08	2021-02-22	[25,40)	0.000926943	0	0.0162086	0.00297803	All stratum	0	10
2021-S08	2021-02-22	[40,55)	0.00493758	0	0.0326283	0.00524696	All stratum	0	10
2021-S08	2021-02-22	[55,65)	0.0173191	0	0.0529859	0.0129925	All stratum	0	10
2021-S08	2021-02-22	[65,Inf)	0.0291587	0.00411786	0.148552	0.0143742	All stratum	0	10
2021-S09	2021-03-01	[18,25)	0	0	0.00929463	0.00253144	All stratum	0	11
2021-S09	2021-03-01	[25,40)	0.000979869	5.29253e-05	0.020352	0.00414341	All stratum	0	11
2021-S09	2021-03-01	[40,55)	0.00745475	0.00251716	0.0422126	0.00958429	All stratum	0	11
2021-S09	2021-03-01	[55,65)	0.0202575	0.0029384	0.0805032	0.0275173	All stratum	0	11
2021-S09	2021-03-01	[65,Inf)	0.0728336	0.0436749	0.189272	0.0407193	All stratum	0	11
2021-S10	2021-03-08	[18,25)	0	0	0.0124062	0.00311152	All stratum	0	12
2021-S10	2021-03-08	[25,40)	0.00100274	2.2869e-05	0.0256317	0.00527973	All stratum	0	12
2021-S10	2021-03-08	[40,55)	0.00850046	0.00104572	0.0535377	0.0113251	All stratum	0	12
2021-S10	2021-03-08	[55,65)	0.0243464	0.00408894	0.109519	0.0290155	All stratum	0	12
2021-S10	2021-03-08	[65,Inf)	0.107618	0.0347845	0.249392	0.0601207	All stratum	0	12
2021-S11	2021-03-15	[18,25)	0	0	0.0140627	0.00165656	All stratum	0	13
2021-S11	2021-03-15	[25,40)	0.00100274	0	0.0288346	0.00320289	All stratum	0	13
2021-S11	2021-03-15	[40,55)	0.011575	0.00307455	0.0596578	0.00612013	All stratum	0	13
2021-S11	2021-03-15	[55,65)	0.046774	0.0224275	0.124912	0.0153932	All stratum	0	13
2021-S11	2021-03-15	[65,Inf)	0.143463	0.0358449	0.308207	0.058815	All stratum	0	13
2021-S12	2021-03-22	[18,25)	0	0	0.0167996	0.00273685	All stratum	0	14
2021-S12	2021-03-22	[25,40)	0.00304201	0.00203928	0.0341186	0.00528401	All stratum	0	14
2021-S12	2021-03-22	[40,55)	0.011575	0	0.0694933	0.00983547	All stratum	0	14
2021-S12	2021-03-22	[55,65)	0.054635	0.00786103	0.159697	0.0347852	All stratum	0	14
2021-S12	2021-03-22	[65,Inf)	0.162525	0.019062	0.391303	0.0830956	All stratum	0	14
2021-S13	2021-03-29	[18,25)	0	0	0.0212652	0.00446568	All stratum	0	15
2021-S13	2021-03-29	[25,40)	0.00304201	0	0.0418394	0.00772081	All stratum	0	15
2021-S13	2021-03-29	[40,55)	0.0130855	0.00151048	0.0821471	0.0126539	All stratum	0	15
2021-S13	2021-03-29	[55,65)	0.0619434	0.00730839	0.191641	0.0319436	All stratum	0	15
2021-S13	2021-03-29	[65,Inf)	0.189899	0.0273743	0.463235	0.0719318	All stratum	0	15
2021-S14	2021-04-05	[18,25)	0	0	0.0263015	0.00503625	All stratum	0	16
2021-S14	2021-04-05	[25,40)	0.00304201	0	0.0498928	0.00805341	All stratum	0	16
2021-S14	2021-04-05	[40,55)	0.0130855	0	0.0963524	0.0142053	All stratum	0	16
2021-S14	2021-04-05	[55,65)	0.0813757	0.0194323	0.2285	0.0368595	All stratum	0	16
2021-S14	2021-04-05	[65,Inf)	0.224947	0.0350479	0.531306	0.0680712	All stratum	0	16
2021-S15	2021-04-12	[18,25)	0	0	0.0313853	0.0050838	All stratum	0	17
2021-S15	2021-04-12	[25,40)	0.00424159	0.00119957	0.0582173	0.00832445	All stratum	0	17
2021-S15	2021-04-12	[40,55)	0.0167387	0.0036532	0.111364	0.0150111	All stratum	0	17
2021-S15	2021-04-12	[55,65)	0.098015	0.0166393	0.288391	0.0598908	All stratum	0	17
2021-S15	2021-04-12	[65,Inf)	0.267005	0.0420579	0.598765	0.0674589	All stratum	0	17
2021-S16	2021-04-19	[18,25)	0.00070212	0.00070212	0.0355124	0.00412714	All stratum	0	18
2021-S16	2021-04-19	[25,40)	0.00424159	0	0.0654028	0.00718557	All stratum	0	18
2021-S16	2021-04-19	[40,55)	0.0187743	0.00203558	0.125348	0.0139842	All stratum	0	18
2021-S16	2021-04-19	[55,65)	0.111907	0.0138923	0.354056	0.0656654	All stratum	0	18
2021-S16	2021-04-19	[65,Inf)	0.2816	0.0145953	0.649595	0.0508304	All stratum	0	18
2021-S17	2021-04-26	[18,25)	0.0066217	0.00591958	0.0412657	0.00575327	All stratum	0	19
2021-S17	2021-04-26	[25,40)	0.0237458	0.0195043	0.0759204	0.0105176	All stratum	0	19
2021-S17	2021-04-26	[40,55)	0.0529482	0.0341739	0.146904	0.0215567	All stratum	0	19
2021-S17	2021-04-26	[55,65)	0.133555	0.0216474	0.431393	0.0773364	All stratum	0	19
2021-S17	2021-04-26	[65,Inf)	0.326025	0.0444251	0.699998	0.0504033	All stratum	0	19
2021-S18	2021-05-03	[18,25)	0.0101825	0.00356075	0.053495	0.0122293	All stratum	0	20
2021-S18	2021-05-03	[25,40)	0.0281763	0.00443045	0.0988768	0.0229564	All stratum	0	20
2021-S18	2021-05-03	[40,55)	0.0570499	0.00410178	0.191229	0.044325	All stratum	0	20
2021-S18	2021-05-03	[55,65)	0.161238	0.0276836	0.501008	0.0696154	All stratum	0	20
2021-S18	2021-05-03	[65,Inf)	0.344388	0.018363	0.737792	0.0377932	All stratum	0	20
2021-S19	2021-05-10	[18,25)	0.0121799	0.00199749	0.0849621	0.0314671	All stratum	0	21
2021-S19	2021-05-10	[25,40)	0.0347479	0.00657165	0.138534	0.0396574	All stratum	0	21
2021-S19	2021-05-10	[40,55)	0.075568	0.0185181	0.267483	0.0762536	All stratum	0	21
2021-S19	2021-05-10	[55,65)	0.209621	0.0483832	0.561183	0.0601746	All stratum	0	21
2021-S19	2021-05-10	[65,Inf)	0.376919	0.0325302	0.763577	0.025785	All stratum	0	21
2021-S20	2021-05-17	[18,25)	0.0130466	0.000866617	0.135673	0.0507106	All stratum	0	22
2021-S20	2021-05-17	[25,40)	0.0361379	0.00138994	0.193433	0.0548989	All stratum	0	22
2021-S20	2021-05-17	[40,55)	0.0830475	0.00747947	0.351119	0.083636	All stratum	0	22
2021-S20	2021-05-17	[55,65)	0.236815	0.0271938	0.615485	0.0543026	All stratum	0	22
2021-S20	2021-05-17	[65,Inf)	0.413148	0.0362291	0.78538	0.021803	All stratum	0	22
2021-S21	2021-05-24	[18,25)	0.0144115	0.00136495	0.189731	0.054058	All stratum	0	23
2021-S21	2021-05-24	[25,40)	0.0428364	0.00669854	0.247532	0.0540987	All stratum	0	23
2021-S21	2021-05-24	[40,55)	0.0933342	0.0102867	0.417486	0.0663674	All stratum	0	23
2021-S21	2021-05-24	[55,65)	0.251482	0.0146673	0.653018	0.037533	All stratum	0	23
2021-S21	2021-05-24	[65,Inf)	0.43488	0.0217327	0.800278	0.0148987	All stratum	0	23
2021-S22	2021-05-31	[18,25)	0.0176911	0.00327955	0.262838	0.0731075	All stratum	0	24
2021-S22	2021-05-31	[25,40)	0.0548102	0.0119738	0.314394	0.0668624	All stratum	0	24
2021-S22	2021-05-31	[40,55)	0.124506	0.0311717	0.483381	0.0658944	All stratum	0	24
2021-S22	2021-05-31	[55,65)	0.292479	0.0409968	0.685313	0.0322943	All stratum	0	24
2021-S22	2021-05-31	[65,Inf)	0.494014	0.0591336	0.814348	0.0140699	All stratum	0	24
2021-S23	2021-06-07	[18,25)	0.024068	0.0063769	0.334643	0.0718047	All stratum	0	25
2021-S23	2021-06-07	[25,40)	0.0705319	0.0157217	0.377626	0.0632319	All stratum	0	25
2021-S23	2021-06-07	[40,55)	0.146987	0.0224815	0.537925	0.0545439	All stratum	0	25
2021-S23	2021-06-07	[55,65)	0.329663	0.0371842	0.710769	0.0254564	All stratum	0	25
2021-S23	2021-06-07	[65,Inf)	0.51937	0.0253558	0.826327	0.0119785	All stratum	0	25
2021-S24	2021-06-14	[18,25)	0.0523274	0.0282595	0.383933	0.0492899	All stratum	0	26
2021-S24	2021-06-14	[25,40)	0.0900704	0.0195385	0.419497	0.0418711	All stratum	0	26
2021-S24	2021-06-14	[40,55)	0.184086	0.0370987	0.573264	0.0353397	All stratum	0	26
2021-S24	2021-06-14	[55,65)	0.363589	0.0339252	0.728182	0.0174127	All stratum	0	26
2021-S24	2021-06-14	[65,Inf)	0.546414	0.0270438	0.835139	0.00881273	All stratum	0	26
2021-S25	2021-06-21	[18,25)	0.0643826	0.0120552	0.421902	0.0379697	All stratum	0	27
2021-S25	2021-06-21	[25,40)	0.100654	0.0105834	0.447878	0.0283806	All stratum	0	27
2021-S25	2021-06-21	[40,55)	0.211734	0.0276479	0.597109	0.0238443	All stratum	0	27
2021-S25	2021-06-21	[55,65)	0.38021	0.0166213	0.741058	0.0128756	All stratum	0	27
2021-S25	2021-06-21	[65,Inf)	0.577719	0.0313055	0.84182	0.00668041	All stratum	0	27
2021-S26	2021-06-28	[18,25)	0.0956764	0.0312938	0.455009	0.0331065	All stratum	0	28
2021-S26	2021-06-28	[25,40)	0.11583	0.0151758	0.472272	0.0243945	All stratum	0	28
2021-S26	2021-06-28	[40,55)	0.244511	0.0327773	0.617815	0.0207065	All stratum	0	28
2021-S26	2021-06-28	[55,65)	0.407048	0.0268385	0.753278	0.0122203	All stratum	0	28
2021-S26	2021-06-28	[65,Inf)	0.618214	0.0404947	0.848054	0.00623401	All stratum	0	28
2021-S27	2021-07-05	[18,25)	0.11195	0.0162731	0.488009	0.033	All stratum	0	29
2021-S27	2021-07-05	[25,40)	0.14653	0.0307007	0.498378	0.0261054	All stratum	0	29
2021-S27	2021-07-05	[40,55)	0.305312	0.0608011	0.640487	0.0226716	All stratum	0	29
2021-S27	2021-07-05	[55,65)	0.444528	0.0374796	0.76705	0.0137721	All stratum	0	29
2021-S27	2021-07-05	[65,Inf)	0.640016	0.0218024	0.854802	0.00674812	All stratum	0	29
2021-S28	2021-07-12	[18,25)	0.133818	0.021868	0.539591	0.0515817	All stratum	0	30
2021-S28	2021-07-12	[25,40)	0.176854	0.0303237	0.540661	0.0422832	All stratum	0	30
2021-S28	2021-07-12	[40,55)	0.374394	0.069082	0.670324	0.0298376	All stratum	0	30
2021-S28	2021-07-12	[55,65)	0.514814	0.0702854	0.78483	0.0177805	All stratum	0	30
2021-S28	2021-07-12	[65,Inf)	0.678165	0.0381491	0.862216	0.007414	All stratum	0	30
2021-S29	2021-07-19	[18,25)	0.170426	0.0366083	0.611757	0.072166	All stratum	0	31
2021-S29	2021-07-19	[25,40)	0.220544	0.0436899	0.600111	0.0594502	All stratum	0	31
2021-S29	2021-07-19	[40,55)	0.414549	0.0401543	0.710924	0.0405993	All stratum	0	31
2021-S29	2021-07-19	[55,65)	0.557744	0.0429304	0.808919	0.0240886	All stratum	0	31
2021-S29	2021-07-19	[65,Inf)	0.702559	0.0243932	0.871884	0.00966833	All stratum	0	31
2021-S30	2021-07-26	[18,25)	0.197801	0.0273751	0.690357	0.0786002	All stratum	0	32
2021-S30	2021-07-26	[25,40)	0.258443	0.0378987	0.664817	0.064706	All stratum	0	32
2021-S30	2021-07-26	[40,55)	0.444479	0.0299305	0.756727	0.0458027	All stratum	0	32
2021-S30	2021-07-26	[55,65)	0.58308	0.0253364	0.835106	0.0261872	All stratum	0	32
2021-S30	2021-07-26	[65,Inf)	0.717992	0.0154331	0.882864	0.0109793	All stratum	0	32
2021-S31	2021-08-02	[18,25)	0.231286	0.0334853	0.748483	0.0581261	All stratum	0	33
2021-S31	2021-08-02	[25,40)	0.340016	0.0815737	0.713548	0.0487309	All stratum	0	33
2021-S31	2021-08-02	[40,55)	0.495965	0.0514862	0.79357	0.0368436	All stratum	0	33
2021-S31	2021-08-02	[55,65)	0.621983	0.038903	0.856587	0.0214808	All stratum	0	33
2021-S31	2021-08-02	[65,Inf)	0.738083	0.0200912	0.89279	0.0099265	All stratum	0	33
2021-S32	2021-08-09	[18,25)	0.295222	0.0639362	0.787674	0.0391907	All stratum	0	34
2021-S32	2021-08-09	[25,40)	0.398955	0.0589387	0.748479	0.0349309	All stratum	0	34
2021-S32	2021-08-09	[40,55)	0.551667	0.0557013	0.819803	0.0262324	All stratum	0	34
2021-S32	2021-08-09	[55,65)	0.678108	0.056125	0.872571	0.015984	All stratum	0	34
2021-S32	2021-08-09	[65,Inf)	0.762339	0.0242566	0.900595	0.00780535	All stratum	0	34
2021-S33	2021-08-16	[18,25)	0.334013	0.0387902	0.813536	0.0258622	All stratum	0	35
2021-S33	2021-08-16	[25,40)	0.461612	0.0626573	0.772565	0.0240867	All stratum	0	35
2021-S33	2021-08-16	[40,55)	0.603823	0.0521567	0.837537	0.0177344	All stratum	0	35
2021-S33	2021-08-16	[55,65)	0.717753	0.0396451	0.8836	0.0110291	All stratum	0	35
2021-S33	2021-08-16	[65,Inf)	0.770444	0.00810474	0.906308	0.00571246	All stratum	0	35
2021-S34	2021-08-23	[18,25)	0.381973	0.0479608	0.832201	0.0186653	All stratum	0	36
2021-S34	2021-08-23	[25,40)	0.499673	0.0380603	0.789877	0.0173115	All stratum	0	36
2021-S34	2021-08-23	[40,55)	0.634094	0.0302703	0.85025	0.0127133	All stratum	0	36
2021-S34	2021-08-23	[55,65)	0.735123	0.0173696	0.891391	0.0077904	All stratum	0	36
2021-S34	2021-08-23	[65,Inf)	0.778385	0.00794067	0.910605	0.00429737	All stratum	0	36
2021-S35	2021-08-30	[18,25)	0.422009	0.0400356	0.847934	0.0157326	All stratum	0	37
2021-S35	2021-08-30	[25,40)	0.533567	0.033894	0.804244	0.0143669	All stratum	0	37
2021-S35	2021-08-30	[40,55)	0.665521	0.0314277	0.860286	0.0100359	All stratum	0	37
2021-S35	2021-08-30	[55,65)	0.756496	0.0213727	0.897522	0.00613147	All stratum	0	37
2021-S35	2021-08-30	[65,Inf)	0.795782	0.0173976	0.914063	0.00345739	All stratum	0	37
2021-S36	2021-09-06	[18,25)	0.457124	0.0351153	0.858598	0.010664	All stratum	0	38
2021-S36	2021-09-06	[25,40)	0.583116	0.0495491	0.814538	0.0102944	All stratum	0	38
2021-S36	2021-09-06	[40,55)	0.684455	0.0189336	0.867066	0.00677937	All stratum	0	38
2021-S36	2021-09-06	[55,65)	0.768712	0.012216	0.901807	0.00428496	All stratum	0	38
2021-S36	2021-09-06	[65,Inf)	0.811909	0.0161264	0.916684	0.00262113	All stratum	0	38
2021-S37	2021-09-13	[18,25)	0.482728	0.0256032	0.866605	0.00800704	All stratum	0	39
2021-S37	2021-09-13	[25,40)	0.626332	0.0432164	0.822501	0.00796278	All stratum	0	39
2021-S37	2021-09-13	[40,55)	0.707483	0.0230284	0.872197	0.00513127	All stratum	0	39
2021-S37	2021-09-13	[55,65)	0.793715	0.0250031	0.905051	0.00324356	All stratum	0	39
2021-S37	2021-09-13	[65,Inf)	0.817595	0.00568665	0.918804	0.00212041	All stratum	0	39
2021-S38	2021-09-20	[18,25)	0.495715	0.0129875	0.871597	0.00499251	All stratum	0	40
2021-S38	2021-09-20	[25,40)	0.651248	0.024916	0.82725	0.00474877	All stratum	0	40
2021-S38	2021-09-20	[40,55)	0.730178	0.0226944	0.875228	0.00303154	All stratum	0	40
2021-S38	2021-09-20	[55,65)	0.795845	0.0021307	0.907048	0.00199754	All stratum	0	40
2021-S38	2021-09-20	[65,Inf)	0.823402	0.00580659	0.920409	0.00160482	All stratum	0	40
2021-S39	2021-09-27	[18,25)	0.524603	0.0288879	0.876462	0.00486508	All stratum	0	41
2021-S39	2021-09-27	[25,40)	0.667199	0.0159513	0.832094	0.00484453	All stratum	0	41
2021-S39	2021-09-27	[40,55)	0.737232	0.00705473	0.87817	0.00294121	All stratum	0	41
2021-S39	2021-09-27	[55,65)	0.805151	0.00930526	0.908966	0.00191837	All stratum	0	41
2021-S39	2021-09-27	[65,Inf)	0.836379	0.012977	0.921776	0.00136674	All stratum	0	41
2021-S40	2021-10-04	[18,25)	0.540301	0.0156985	0.881156	0.00469391	All stratum	0	42
2021-S40	2021-10-04	[25,40)	0.676669	0.00946964	0.836766	0.00467181	All stratum	0	42
2021-S40	2021-10-04	[40,55)	0.747334	0.0101018	0.880967	0.0027978	All stratum	0	42
2021-S40	2021-10-04	[55,65)	0.808013	0.00286199	0.910769	0.00180266	All stratum	0	42
2021-S40	2021-10-04	[65,Inf)	0.844541	0.00816155	0.923034	0.00125811	All stratum	0	42
2021-S41	2021-10-11	[18,25)	0.573534	0.0332326	0.8859	0.00474336	All stratum	0	43
2021-S41	2021-10-11	[25,40)	0.692146	0.0154764	0.841259	0.00449312	All stratum	0	43
2021-S41	2021-10-11	[40,55)	0.754726	0.00739198	0.883611	0.00264408	All stratum	0	43
2021-S41	2021-10-11	[55,65)	0.814075	0.00606271	0.912501	0.00173201	All stratum	0	43
2021-S41	2021-10-11	[65,Inf)	0.854813	0.0102723	0.924202	0.00116809	All stratum	0	43
2021-S42	2021-10-18	[18,25)	0.581459	0.00792492	0.890188	0.0042888	All stratum	0	44
2021-S42	2021-10-18	[25,40)	0.701571	0.00942548	0.845346	0.00408698	All stratum	0	44
2021-S42	2021-10-18	[40,55)	0.761696	0.00696945	0.886005	0.0023937	All stratum	0	44
2021-S42	2021-10-18	[55,65)	0.824364	0.010289	0.914026	0.00152495	All stratum	0	44
2021-S42	2021-10-18	[65,Inf)	0.866923	0.0121101	0.925217	0.00101557	All stratum	0	44
2021-S43	2021-10-25	[18,25)	0.582161	0.00070212	0.893705	0.00351663	All stratum	0	45
2021-S43	2021-10-25	[25,40)	0.705623	0.00405251	0.848685	0.00333884	All stratum	0	45
2021-S43	2021-10-25	[40,55)	0.766762	0.00506622	0.887969	0.00196424	All stratum	0	45
2021-S43	2021-10-25	[55,65)	0.825736	0.00137168	0.915266	0.00123994	All stratum	0	45
2021-S43	2021-10-25	[65,Inf)	0.875146	0.00822289	0.926054	0.000837005	All stratum	0	45
2021-S44	2021-11-01	[18,25)	0.583895	0.00173424	0.896837	0.00313244	All stratum	0	46
2021-S44	2021-11-01	[25,40)	0.711846	0.00622222	0.851766	0.00308063	All stratum	0	46
2021-S44	2021-11-01	[40,55)	0.77124	0.00447799	0.889751	0.001782	All stratum	0	46
2021-S44	2021-11-01	[55,65)	0.828006	0.00226985	0.916368	0.0011023	All stratum	0	46
2021-S44	2021-11-01	[65,Inf)	0.875146	0	0.92677	0.000715732	All stratum	0	46
2021-S45	2021-11-08	[18,25)	0.58765	0.00375452	0.899555	0.00271783	All stratum	0	47
2021-S45	2021-11-08	[25,40)	0.715114	0.0032683	0.854716	0.00295066	All stratum	0	47
2021-S45	2021-11-08	[40,55)	0.778572	0.00733206	0.891473	0.00172178	All stratum	0	47
2021-S45	2021-11-08	[55,65)	0.83626	0.00825377	0.917461	0.00109256	All stratum	0	47
2021-S45	2021-11-08	[65,Inf)	0.885798	0.0106521	0.927563	0.000792364	All stratum	0	47
2021-S46	2021-11-15	[18,25)	0.596253	0.008603	0.902794	0.00323895	All stratum	0	48
2021-S46	2021-11-15	[25,40)	0.718247	0.00313251	0.858301	0.00358423	All stratum	0	48
2021-S46	2021-11-15	[40,55)	0.782756	0.00418451	0.893727	0.00225424	All stratum	0	48
2021-S46	2021-11-15	[55,65)	0.842438	0.0061783	0.918907	0.00144578	All stratum	0	48
2021-S46	2021-11-15	[65,Inf)	0.894485	0.00868739	0.928641	0.00107881	All stratum	0	48
2021-S47	2021-11-22	[18,25)	0.596382	0.000128722	0.906085	0.0032903	All stratum	0	49
2021-S47	2021-11-22	[25,40)	0.722359	0.00411224	0.862	0.00369966	All stratum	0	49
2021-S47	2021-11-22	[40,55)	0.784692	0.00193514	0.896123	0.00239528	All stratum	0	49
2021-S47	2021-11-22	[55,65)	0.844545	0.00210707	0.920513	0.00160656	All stratum	0	49
2021-S47	2021-11-22	[65,Inf)	0.894485	0	0.929812	0.00117106	All stratum	0	49
2021-S48	2021-11-29	[18,25)	0.596382	0	0.908597	0.00251242	All stratum	0	50
2021-S48	2021-11-29	[25,40)	0.725528	0.00316939	0.865053	0.00305241	All stratum	0	50
2021-S48	2021-11-29	[40,55)	0.789048	0.00435676	0.898127	0.00200386	All stratum	0	50
2021-S48	2021-11-29	[55,65)	0.844545	0	0.921922	0.00140924	All stratum	0	50
2021-S48	2021-11-29	[65,Inf)	0.898066	0.00358074	0.930928	0.00111601	All stratum	0	50
2021-S49	2021-12-06	[18,25)	0.597084	0.00070212	0.911172	0.00257518	All stratum	0	51
2021-S49	2021-12-06	[25,40)	0.729026	0.00349797	0.868177	0.00312423	All stratum	0	51
2021-S49	2021-12-06	[40,55)	0.789048	0	0.90018	0.00205378	All stratum	0	51
2021-S49	2021-12-06	[55,65)	0.844545	0	0.923361	0.00143847	All stratum	0	51
2021-S49	2021-12-06	[65,Inf)	0.913057	0.0149909	0.932134	0.00120529	All stratum	0	51
2021-S50	2021-12-13	[18,25)	0.597084	0	0.914168	0.00299551	All stratum	0	52
2021-S50	2021-12-13	[25,40)	0.729026	0	0.871782	0.00360561	All stratum	0	52
2021-S50	2021-12-13	[40,55)	0.789048	0	0.902535	0.00235487	All stratum	0	52
2021-S50	2021-12-13	[55,65)	0.849701	0.00515548	0.925088	0.00172714	All stratum	0	52
2021-S50	2021-12-13	[65,Inf)	0.916053	0.00299554	0.933614	0.00147982	All stratum	0	52
2021-S51	2021-12-20	[18,25)	0.597084	0	0.917367	0.00319901	All stratum	0	53
2021-S51	2021-12-20	[25,40)	0.729026	0	0.874935	0.00315245	All stratum	0	53
2021-S51	2021-12-20	[40,55)	0.789048	0	0.904624	0.00208864	All stratum	0	53
2021-S51	2021-12-20	[55,65)	0.849701	0	0.926533	0.00144456	All stratum	0	53
2021-S51	2021-12-20	[65,Inf)	0.916053	0	0.934646	0.00103268	All stratum	0	53

## Sheet: By stratum
strate	classe_age	vaccin_semaine	vaccin_date	tx	tx.i	strate_label	classe_age_label	type	id
1	[18,25)	2020-S52	2020-12-21	0	0	Housing	18-24 yo	Strates	1
1	[25,40)	2020-S52	2020-12-21	0	0	Housing	25-39 yo	Strates	1
1	[40,55)	2020-S52	2020-12-21	0	0	Housing	40-54 yo	Strates	1
1	[55,65)	2020-S52	2020-12-21	0	0	Housing	55-64 yo	Strates	1
1	[65,Inf)	2020-S52	2020-12-21	0	0	Housing	65 yo and more	Strates	1
2	[18,25)	2020-S52	2020-12-21	0	0	Accomodation	18-24 yo	Strates	1
2	[25,40)	2020-S52	2020-12-21	0	0	Accomodation	25-39 yo	Strates	1
2	[40,55)	2020-S52	2020-12-21	0	0	Accomodation	40-54 yo	Strates	1
2	[55,65)	2020-S52	2020-12-21	0	0	Accomodation	55-64 yo	Strates	1
2	[65,Inf)	2020-S52	2020-12-21	0	0	Accomodation	65 yo and more	Strates	1
3	[18,25)	2020-S52	2020-12-21	0	0	Homeless (Streets)	18-24 yo	Strates	1
3	[25,40)	2020-S52	2020-12-21	0	0	Homeless (Streets)	25-39 yo	Strates	1
3	[40,55)	2020-S52	2020-12-21	0	0	Homeless (Streets)	40-54 yo	Strates	1
3	[55,65)	2020-S52	2020-12-21	0	0	Homeless (Streets)	55-64 yo	Strates	1
3	[65,Inf)	2020-S52	2020-12-21	0	0	Homeless (Streets)	65 yo and more	Strates	1
1	[18,25)	2020-S53	2020-12-28	0	0	Housing	18-24 yo	Strates	2
1	[25,40)	2020-S53	2020-12-28	0	0	Housing	25-39 yo	Strates	2
1	[40,55)	2020-S53	2020-12-28	0	0	Housing	40-54 yo	Strates	2
1	[55,65)	2020-S53	2020-12-28	0	0	Housing	55-64 yo	Strates	2
1	[65,Inf)	2020-S53	2020-12-28	0	0	Housing	65 yo and more	Strates	2
2	[18,25)	2020-S53	2020-12-28	0	0	Accomodation	18-24 yo	Strates	2
2	[25,40)	2020-S53	2020-12-28	0	0	Accomodation	25-39 yo	Strates	2
2	[40,55)	2020-S53	2020-12-28	0	0	Accomodation	40-54 yo	Strates	2
2	[55,65)	2020-S53	2020-12-28	0	0	Accomodation	55-64 yo	Strates	2
2	[65,Inf)	2020-S53	2020-12-28	0	0	Accomodation	65 yo and more	Strates	2
3	[18,25)	2020-S53	2020-12-28	0	0	Homeless (Streets)	18-24 yo	Strates	2
3	[25,40)	2020-S53	2020-12-28	0	0	Homeless (Streets)	25-39 yo	Strates	2
3	[40,55)	2020-S53	2020-12-28	0	0	Homeless (Streets)	40-54 yo	Strates	2
3	[55,65)	2020-S53	2020-12-28	0	0	Homeless (Streets)	55-64 yo	Strates	2
3	[65,Inf)	2020-S53	2020-12-28	0	0	Homeless (Streets)	65 yo and more	Strates	2
1	[18,25)	2021-S01	2021-01-04	0	0	Housing	18-24 yo	Strates	3
1	[25,40)	2021-S01	2021-01-04	0	0	Housing	25-39 yo	Strates	3
1	[40,55)	2021-S01	2021-01-04	0	0	Housing	40-54 yo	Strates	3
1	[55,65)	2021-S01	2021-01-04	0	0	Housing	55-64 yo	Strates	3
1	[65,Inf)	2021-S01	2021-01-04	0	0	Housing	65 yo and more	Strates	3
2	[18,25)	2021-S01	2021-01-04	0	0	Accomodation	18-24 yo	Strates	3
2	[25,40)	2021-S01	2021-01-04	0	0	Accomodation	25-39 yo	Strates	3
2	[40,55)	2021-S01	2021-01-04	0	0	Accomodation	40-54 yo	Strates	3
2	[55,65)	2021-S01	2021-01-04	0	0	Accomodation	55-64 yo	Strates	3
2	[65,Inf)	2021-S01	2021-01-04	0	0	Accomodation	65 yo and more	Strates	3
3	[18,25)	2021-S01	2021-01-04	0	0	Homeless (Streets)	18-24 yo	Strates	3
3	[25,40)	2021-S01	2021-01-04	0	0	Homeless (Streets)	25-39 yo	Strates	3
3	[40,55)	2021-S01	2021-01-04	0	0	Homeless (Streets)	40-54 yo	Strates	3
3	[55,65)	2021-S01	2021-01-04	0	0	Homeless (Streets)	55-64 yo	Strates	3
3	[65,Inf)	2021-S01	2021-01-04	0	0	Homeless (Streets)	65 yo and more	Strates	3
1	[18,25)	2021-S02	2021-01-11	0	0	Housing	18-24 yo	Strates	4
1	[25,40)	2021-S02	2021-01-11	0	0	Housing	25-39 yo	Strates	4
1	[40,55)	2021-S02	2021-01-11	0	0	Housing	40-54 yo	Strates	4
1	[55,65)	2021-S02	2021-01-11	0.00798876	0.00798876	Housing	55-64 yo	Strates	4
1	[65,Inf)	2021-S02	2021-01-11	0	0	Housing	65 yo and more	Strates	4
2	[18,25)	2021-S02	2021-01-11	0	0	Accomodation	18-24 yo	Strates	4
2	[25,40)	2021-S02	2021-01-11	0	0	Accomodation	25-39 yo	Strates	4
2	[40,55)	2021-S02	2021-01-11	0	0	Accomodation	40-54 yo	Strates	4
2	[55,65)	2021-S02	2021-01-11	0.0147583	0.0147583	Accomodation	55-64 yo	Strates	4
2	[65,Inf)	2021-S02	2021-01-11	0	0	Accomodation	65 yo and more	Strates	4
3	[18,25)	2021-S02	2021-01-11	0	0	Homeless (Streets)	18-24 yo	Strates	4
3	[25,40)	2021-S02	2021-01-11	0	0	Homeless (Streets)	25-39 yo	Strates	4
3	[40,55)	2021-S02	2021-01-11	0	0	Homeless (Streets)	40-54 yo	Strates	4
3	[55,65)	2021-S02	2021-01-11	0.00237638	0.00237638	Homeless (Streets)	55-64 yo	Strates	4
3	[65,Inf)	2021-S02	2021-01-11	0	0	Homeless (Streets)	65 yo and more	Strates	4
1	[18,25)	2021-S03	2021-01-18	0	0	Housing	18-24 yo	Strates	5
1	[25,40)	2021-S03	2021-01-18	0	0	Housing	25-39 yo	Strates	5
1	[40,55)	2021-S03	2021-01-18	0	0	Housing	40-54 yo	Strates	5
1	[55,65)	2021-S03	2021-01-18	0.00798876	0	Housing	55-64 yo	Strates	5
1	[65,Inf)	2021-S03	2021-01-18	0.0151457	0.0151457	Housing	65 yo and more	Strates	5
2	[18,25)	2021-S03	2021-01-18	0	0	Accomodation	18-24 yo	Strates	5
2	[25,40)	2021-S03	2021-01-18	0	0	Accomodation	25-39 yo	Strates	5
2	[40,55)	2021-S03	2021-01-18	0	0	Accomodation	40-54 yo	Strates	5
2	[55,65)	2021-S03	2021-01-18	0.0147583	0	Accomodation	55-64 yo	Strates	5
2	[65,Inf)	2021-S03	2021-01-18	0	0	Accomodation	65 yo and more	Strates	5
3	[18,25)	2021-S03	2021-01-18	0	0	Homeless (Streets)	18-24 yo	Strates	5
3	[25,40)	2021-S03	2021-01-18	0	0	Homeless (Streets)	25-39 yo	Strates	5
3	[40,55)	2021-S03	2021-01-18	0	0	Homeless (Streets)	40-54 yo	Strates	5
3	[55,65)	2021-S03	2021-01-18	0.00237638	0	Homeless (Streets)	55-64 yo	Strates	5
3	[65,Inf)	2021-S03	2021-01-18	0	0	Homeless (Streets)	65 yo and more	Strates	5
1	[18,25)	2021-S04	2021-01-25	0	0	Housing	18-24 yo	Strates	6
1	[25,40)	2021-S04	2021-01-25	0	0	Housing	25-39 yo	Strates	6
1	[40,55)	2021-S04	2021-01-25	0	0	Housing	40-54 yo	Strates	6
1	[55,65)	2021-S04	2021-01-25	0.00798876	0	Housing	55-64 yo	Strates	6
1	[65,Inf)	2021-S04	2021-01-25	0.0151457	0	Housing	65 yo and more	Strates	6
2	[18,25)	2021-S04	2021-01-25	0	0	Accomodation	18-24 yo	Strates	6
2	[25,40)	2021-S04	2021-01-25	0	0	Accomodation	25-39 yo	Strates	6
2	[40,55)	2021-S04	2021-01-25	0	0	Accomodation	40-54 yo	Strates	6
2	[55,65)	2021-S04	2021-01-25	0.0147583	0	Accomodation	55-64 yo	Strates	6
2	[65,Inf)	2021-S04	2021-01-25	0	0	Accomodation	65 yo and more	Strates	6
3	[18,25)	2021-S04	2021-01-25	0	0	Homeless (Streets)	18-24 yo	Strates	6
3	[25,40)	2021-S04	2021-01-25	0	0	Homeless (Streets)	25-39 yo	Strates	6
3	[40,55)	2021-S04	2021-01-25	0	0	Homeless (Streets)	40-54 yo	Strates	6
3	[55,65)	2021-S04	2021-01-25	0.00237638	0	Homeless (Streets)	55-64 yo	Strates	6
3	[65,Inf)	2021-S04	2021-01-25	0	0	Homeless (Streets)	65 yo and more	Strates	6
1	[18,25)	2021-S05	2021-02-01	0	0	Housing	18-24 yo	Strates	7
1	[25,40)	2021-S05	2021-02-01	0	0	Housing	25-39 yo	Strates	7
1	[40,55)	2021-S05	2021-02-01	0	0	Housing	40-54 yo	Strates	7
1	[55,65)	2021-S05	2021-02-01	0.00798876	0	Housing	55-64 yo	Strates	7
1	[65,Inf)	2021-S05	2021-02-01	0.0219613	0.00681558	Housing	65 yo and more	Strates	7
2	[18,25)	2021-S05	2021-02-01	0	0	Accomodation	18-24 yo	Strates	7
2	[25,40)	2021-S05	2021-02-01	0	0	Accomodation	25-39 yo	Strates	7
2	[40,55)	2021-S05	2021-02-01	0.00258141	0.00258141	Accomodation	40-54 yo	Strates	7
2	[55,65)	2021-S05	2021-02-01	0.0147583	0	Accomodation	55-64 yo	Strates	7
2	[65,Inf)	2021-S05	2021-02-01	0.00793763	0.00793763	Accomodation	65 yo and more	Strates	7
3	[18,25)	2021-S05	2021-02-01	0	0	Homeless (Streets)	18-24 yo	Strates	7
3	[25,40)	2021-S05	2021-02-01	0	0	Homeless (Streets)	25-39 yo	Strates	7
3	[40,55)	2021-S05	2021-02-01	0	0	Homeless (Streets)	40-54 yo	Strates	7
3	[55,65)	2021-S05	2021-02-01	0.0192419	0.0168655	Homeless (Streets)	55-64 yo	Strates	7
3	[65,Inf)	2021-S05	2021-02-01	0	0	Homeless (Streets)	65 yo and more	Strates	7
1	[18,25)	2021-S06	2021-02-08	0	0	Housing	18-24 yo	Strates	8
1	[25,40)	2021-S06	2021-02-08	0	0	Housing	25-39 yo	Strates	8
1	[40,55)	2021-S06	2021-02-08	0	0	Housing	40-54 yo	Strates	8
1	[55,65)	2021-S06	2021-02-08	0.00798876	0	Housing	55-64 yo	Strates	8
1	[65,Inf)	2021-S06	2021-02-08	0.0219613	0	Housing	65 yo and more	Strates	8
2	[18,25)	2021-S06	2021-02-08	0	0	Accomodation	18-24 yo	Strates	8
2	[25,40)	2021-S06	2021-02-08	0.00115554	0.00115554	Accomodation	25-39 yo	Strates	8
2	[40,55)	2021-S06	2021-02-08	0.0045671	0.0019857	Accomodation	40-54 yo	Strates	8
2	[55,65)	2021-S06	2021-02-08	0.0147583	0	Accomodation	55-64 yo	Strates	8
2	[65,Inf)	2021-S06	2021-02-08	0.00995873	0.00202111	Accomodation	65 yo and more	Strates	8
3	[18,25)	2021-S06	2021-02-08	0	0	Homeless (Streets)	18-24 yo	Strates	8
3	[25,40)	2021-S06	2021-02-08	0	0	Homeless (Streets)	25-39 yo	Strates	8
3	[40,55)	2021-S06	2021-02-08	0	0	Homeless (Streets)	40-54 yo	Strates	8
3	[55,65)	2021-S06	2021-02-08	0.0192419	0	Homeless (Streets)	55-64 yo	Strates	8
3	[65,Inf)	2021-S06	2021-02-08	0	0	Homeless (Streets)	65 yo and more	Strates	8
1	[18,25)	2021-S07	2021-02-15	0	0	Housing	18-24 yo	Strates	9
1	[25,40)	2021-S07	2021-02-15	0	0	Housing	25-39 yo	Strates	9
1	[40,55)	2021-S07	2021-02-15	0	0	Housing	40-54 yo	Strates	9
1	[55,65)	2021-S07	2021-02-15	0.0167038	0.00871502	Housing	55-64 yo	Strates	9
1	[65,Inf)	2021-S07	2021-02-15	0.0349729	0.0130116	Housing	65 yo and more	Strates	9
2	[18,25)	2021-S07	2021-02-15	0	0	Accomodation	18-24 yo	Strates	9
2	[25,40)	2021-S07	2021-02-15	0.00115554	0	Accomodation	25-39 yo	Strates	9
2	[40,55)	2021-S07	2021-02-15	0.0068118	0.0022447	Accomodation	40-54 yo	Strates	9
2	[55,65)	2021-S07	2021-02-15	0.0175293	0.00277102	Accomodation	55-64 yo	Strates	9
2	[65,Inf)	2021-S07	2021-02-15	0.010363	0.000404221	Accomodation	65 yo and more	Strates	9
3	[18,25)	2021-S07	2021-02-15	0	0	Homeless (Streets)	18-24 yo	Strates	9
3	[25,40)	2021-S07	2021-02-15	0	0	Homeless (Streets)	25-39 yo	Strates	9
3	[40,55)	2021-S07	2021-02-15	0	0	Homeless (Streets)	40-54 yo	Strates	9
3	[55,65)	2021-S07	2021-02-15	0.0192419	0	Homeless (Streets)	55-64 yo	Strates	9
3	[65,Inf)	2021-S07	2021-02-15	0	0	Homeless (Streets)	65 yo and more	Strates	9
1	[18,25)	2021-S08	2021-02-22	0	0	Housing	18-24 yo	Strates	10
1	[25,40)	2021-S08	2021-02-22	0	0	Housing	25-39 yo	Strates	10
1	[40,55)	2021-S08	2021-02-22	0	0	Housing	40-54 yo	Strates	10
1	[55,65)	2021-S08	2021-02-22	0.0167038	0	Housing	55-64 yo	Strates	10
1	[65,Inf)	2021-S08	2021-02-22	0.0417885	0.00681558	Housing	65 yo and more	Strates	10
2	[18,25)	2021-S08	2021-02-22	0	0	Accomodation	18-24 yo	Strates	10
2	[25,40)	2021-S08	2021-02-22	0.00115554	0	Accomodation	25-39 yo	Strates	10
2	[40,55)	2021-S08	2021-02-22	0.0068118	0	Accomodation	40-54 yo	Strates	10
2	[55,65)	2021-S08	2021-02-22	0.0175293	0	Accomodation	55-64 yo	Strates	10
2	[65,Inf)	2021-S08	2021-02-22	0.010363	0	Accomodation	65 yo and more	Strates	10
3	[18,25)	2021-S08	2021-02-22	0	0	Homeless (Streets)	18-24 yo	Strates	10
3	[25,40)	2021-S08	2021-02-22	0	0	Homeless (Streets)	25-39 yo	Strates	10
3	[40,55)	2021-S08	2021-02-22	0	0	Homeless (Streets)	40-54 yo	Strates	10
3	[55,65)	2021-S08	2021-02-22	0.0192419	0	Homeless (Streets)	55-64 yo	Strates	10
3	[65,Inf)	2021-S08	2021-02-22	0	0	Homeless (Streets)	65 yo and more	Strates	10
1	[18,25)	2021-S09	2021-03-01	0	0	Housing	18-24 yo	Strates	11
1	[25,40)	2021-S09	2021-03-01	0	0	Housing	25-39 yo	Strates	11
1	[40,55)	2021-S09	2021-03-01	0.00527303	0.00527303	Housing	40-54 yo	Strates	11
1	[55,65)	2021-S09	2021-03-01	0.0167038	0	Housing	55-64 yo	Strates	11
1	[65,Inf)	2021-S09	2021-03-01	0.108833	0.0670449	Housing	65 yo and more	Strates	11
2	[18,25)	2021-S09	2021-03-01	0	0	Accomodation	18-24 yo	Strates	11
2	[25,40)	2021-S09	2021-03-01	0.00115554	0	Accomodation	25-39 yo	Strates	11
2	[40,55)	2021-S09	2021-03-01	0.00865361	0.0018418	Accomodation	40-54 yo	Strates	11
2	[55,65)	2021-S09	2021-03-01	0.0223156	0.00478631	Accomodation	55-64 yo	Strates	11
2	[65,Inf)	2021-S09	2021-03-01	0.0187564	0.00839349	Accomodation	65 yo and more	Strates	11
3	[18,25)	2021-S09	2021-03-01	0	0	Homeless (Streets)	18-24 yo	Strates	11
3	[25,40)	2021-S09	2021-03-01	0.00123642	0.00123642	Homeless (Streets)	25-39 yo	Strates	11
3	[40,55)	2021-S09	2021-03-01	0	0	Homeless (Streets)	40-54 yo	Strates	11
3	[55,65)	2021-S09	2021-03-01	0.0192419	0	Homeless (Streets)	55-64 yo	Strates	11
3	[65,Inf)	2021-S09	2021-03-01	0	0	Homeless (Streets)	65 yo and more	Strates	11
1	[18,25)	2021-S10	2021-03-08	0	0	Housing	18-24 yo	Strates	12
1	[25,40)	2021-S10	2021-03-08	0	0	Housing	25-39 yo	Strates	12
1	[40,55)	2021-S10	2021-03-08	0.00993763	0.0046646	Housing	40-54 yo	Strates	12
1	[55,65)	2021-S10	2021-03-08	0.0171396	0.000435848	Housing	55-64 yo	Strates	12
1	[65,Inf)	2021-S10	2021-03-08	0.157025	0.0481918	Housing	65 yo and more	Strates	12
2	[18,25)	2021-S10	2021-03-08	0	0	Accomodation	18-24 yo	Strates	12
2	[25,40)	2021-S10	2021-03-08	0.00115554	0	Accomodation	25-39 yo	Strates	12
2	[40,55)	2021-S10	2021-03-08	0.00865361	0	Accomodation	40-54 yo	Strates	12
2	[55,65)	2021-S10	2021-03-08	0.0223156	0	Accomodation	55-64 yo	Strates	12
2	[65,Inf)	2021-S10	2021-03-08	0.0337753	0.0150189	Accomodation	65 yo and more	Strates	12
3	[18,25)	2021-S10	2021-03-08	0	0	Homeless (Streets)	18-24 yo	Strates	12
3	[25,40)	2021-S10	2021-03-08	0.00177067	0.000534254	Homeless (Streets)	25-39 yo	Strates	12
3	[40,55)	2021-S10	2021-03-08	0	0	Homeless (Streets)	40-54 yo	Strates	12
3	[55,65)	2021-S10	2021-03-08	0.111375	0.0921334	Homeless (Streets)	55-64 yo	Strates	12
3	[65,Inf)	2021-S10	2021-03-08	0	0	Homeless (Streets)	65 yo and more	Strates	12
1	[18,25)	2021-S11	2021-03-15	0	0	Housing	18-24 yo	Strates	13
1	[25,40)	2021-S11	2021-03-15	0	0	Housing	25-39 yo	Strates	13
1	[40,55)	2021-S11	2021-03-15	0.0149909	0.00505332	Housing	40-54 yo	Strates	13
1	[55,65)	2021-S11	2021-03-15	0.0562211	0.0390815	Housing	55-64 yo	Strates	13
1	[65,Inf)	2021-S11	2021-03-15	0.197339	0.0403141	Housing	65 yo and more	Strates	13
2	[18,25)	2021-S11	2021-03-15	0	0	Accomodation	18-24 yo	Strates	13
2	[25,40)	2021-S11	2021-03-15	0.00115554	0	Accomodation	25-39 yo	Strates	13
2	[40,55)	2021-S11	2021-03-15	0.0113323	0.00267872	Accomodation	40-54 yo	Strates	13
2	[55,65)	2021-S11	2021-03-15	0.0344381	0.0121225	Accomodation	55-64 yo	Strates	13
2	[65,Inf)	2021-S11	2021-03-15	0.0642158	0.0304405	Accomodation	65 yo and more	Strates	13
3	[18,25)	2021-S11	2021-03-15	0	0	Homeless (Streets)	18-24 yo	Strates	13
3	[25,40)	2021-S11	2021-03-15	0.00177067	0	Homeless (Streets)	25-39 yo	Strates	13
3	[40,55)	2021-S11	2021-03-15	0	0	Homeless (Streets)	40-54 yo	Strates	13
3	[55,65)	2021-S11	2021-03-15	0.148039	0.0366641	Homeless (Streets)	55-64 yo	Strates	13
3	[65,Inf)	2021-S11	2021-03-15	0	0	Homeless (Streets)	65 yo and more	Strates	13
1	[18,25)	2021-S12	2021-03-22	0	0	Housing	18-24 yo	Strates	14
1	[25,40)	2021-S12	2021-03-22	0	0	Housing	25-39 yo	Strates	14
1	[40,55)	2021-S12	2021-03-22	0.0149909	0	Housing	40-54 yo	Strates	14
1	[55,65)	2021-S12	2021-03-22	0.0759798	0.0197586	Housing	55-64 yo	Strates	14
1	[65,Inf)	2021-S12	2021-03-22	0.224994	0.0276545	Housing	65 yo and more	Strates	14
2	[18,25)	2021-S12	2021-03-22	0	0	Accomodation	18-24 yo	Strates	14
2	[25,40)	2021-S12	2021-03-22	0.00369772	0.00254218	Accomodation	25-39 yo	Strates	14
2	[40,55)	2021-S12	2021-03-22	0.0113323	0	Accomodation	40-54 yo	Strates	14
2	[55,65)	2021-S12	2021-03-22	0.0361931	0.00175498	Accomodation	55-64 yo	Strates	14
2	[65,Inf)	2021-S12	2021-03-22	0.0704524	0.00623656	Accomodation	65 yo and more	Strates	14
3	[18,25)	2021-S12	2021-03-22	0	0	Homeless (Streets)	18-24 yo	Strates	14
3	[25,40)	2021-S12	2021-03-22	0.00177067	0	Homeless (Streets)	25-39 yo	Strates	14
3	[40,55)	2021-S12	2021-03-22	0	0	Homeless (Streets)	40-54 yo	Strates	14
3	[55,65)	2021-S12	2021-03-22	0.148039	0	Homeless (Streets)	55-64 yo	Strates	14
3	[65,Inf)	2021-S12	2021-03-22	0	0	Homeless (Streets)	65 yo and more	Strates	14
1	[18,25)	2021-S13	2021-03-29	0	0	Housing	18-24 yo	Strates	15
1	[25,40)	2021-S13	2021-03-29	0	0	Housing	25-39 yo	Strates	15
1	[40,55)	2021-S13	2021-03-29	0.0217287	0.00673776	Housing	40-54 yo	Strates	15
1	[55,65)	2021-S13	2021-03-29	0.080773	0.00479326	Housing	55-64 yo	Strates	15
1	[65,Inf)	2021-S13	2021-03-29	0.260126	0.035132	Housing	65 yo and more	Strates	15
2	[18,25)	2021-S13	2021-03-29	0	0	Accomodation	18-24 yo	Strates	15
2	[25,40)	2021-S13	2021-03-29	0.00369772	0	Accomodation	25-39 yo	Strates	15
2	[40,55)	2021-S13	2021-03-29	0.0113323	0	Accomodation	40-54 yo	Strates	15
2	[55,65)	2021-S13	2021-03-29	0.0454171	0.00922393	Accomodation	55-64 yo	Strates	15
2	[65,Inf)	2021-S13	2021-03-29	0.0867438	0.0162914	Accomodation	65 yo and more	Strates	15
3	[18,25)	2021-S13	2021-03-29	0	0	Homeless (Streets)	18-24 yo	Strates	15
3	[25,40)	2021-S13	2021-03-29	0.00177067	0	Homeless (Streets)	25-39 yo	Strates	15
3	[40,55)	2021-S13	2021-03-29	0	0	Homeless (Streets)	40-54 yo	Strates	15
3	[55,65)	2021-S13	2021-03-29	0.148039	0	Homeless (Streets)	55-64 yo	Strates	15
3	[65,Inf)	2021-S13	2021-03-29	0	0	Homeless (Streets)	65 yo and more	Strates	15
1	[18,25)	2021-S14	2021-04-05	0	0	Housing	18-24 yo	Strates	16
1	[25,40)	2021-S14	2021-04-05	0	0	Housing	25-39 yo	Strates	16
1	[40,55)	2021-S14	2021-04-05	0.0217287	0	Housing	40-54 yo	Strates	16
1	[55,65)	2021-S14	2021-04-05	0.0969709	0.0161979	Housing	55-64 yo	Strates	16
1	[65,Inf)	2021-S14	2021-04-05	0.310317	0.0501913	Housing	65 yo and more	Strates	16
2	[18,25)	2021-S14	2021-04-05	0	0	Accomodation	18-24 yo	Strates	16
2	[25,40)	2021-S14	2021-04-05	0.00369772	0	Accomodation	25-39 yo	Strates	16
2	[40,55)	2021-S14	2021-04-05	0.0113323	0	Accomodation	40-54 yo	Strates	16
2	[55,65)	2021-S14	2021-04-05	0.0659212	0.0205041	Accomodation	55-64 yo	Strates	16
2	[65,Inf)	2021-S14	2021-04-05	0.0992595	0.0125157	Accomodation	65 yo and more	Strates	16
3	[18,25)	2021-S14	2021-04-05	0	0	Homeless (Streets)	18-24 yo	Strates	16
3	[25,40)	2021-S14	2021-04-05	0.00177067	0	Homeless (Streets)	25-39 yo	Strates	16
3	[40,55)	2021-S14	2021-04-05	0	0	Homeless (Streets)	40-54 yo	Strates	16
3	[55,65)	2021-S14	2021-04-05	0.178054	0.0300143	Homeless (Streets)	55-64 yo	Strates	16
3	[65,Inf)	2021-S14	2021-04-05	0	0	Homeless (Streets)	65 yo and more	Strates	16
1	[18,25)	2021-S15	2021-04-12	0	0	Housing	18-24 yo	Strates	17
1	[25,40)	2021-S15	2021-04-12	0	0	Housing	25-39 yo	Strates	17
1	[40,55)	2021-S15	2021-04-12	0.0217287	0	Housing	40-54 yo	Strates	17
1	[55,65)	2021-S15	2021-04-12	0.116649	0.0196776	Housing	55-64 yo	Strates	17
1	[65,Inf)	2021-S15	2021-04-12	0.35719	0.0468731	Housing	65 yo and more	Strates	17
2	[18,25)	2021-S15	2021-04-12	0	0	Accomodation	18-24 yo	Strates	17
2	[25,40)	2021-S15	2021-04-12	0.00519312	0.0014954	Accomodation	25-39 yo	Strates	17
2	[40,55)	2021-S15	2021-04-12	0.0163722	0.00503989	Accomodation	40-54 yo	Strates	17
2	[55,65)	2021-S15	2021-04-12	0.0820201	0.016099	Accomodation	55-64 yo	Strates	17
2	[65,Inf)	2021-S15	2021-04-12	0.135663	0.036403	Accomodation	65 yo and more	Strates	17
3	[18,25)	2021-S15	2021-04-12	0	0	Homeless (Streets)	18-24 yo	Strates	17
3	[25,40)	2021-S15	2021-04-12	0.00177067	0	Homeless (Streets)	25-39 yo	Strates	17
3	[40,55)	2021-S15	2021-04-12	0	0	Homeless (Streets)	40-54 yo	Strates	17
3	[55,65)	2021-S15	2021-04-12	0.178054	0	Homeless (Streets)	55-64 yo	Strates	17
3	[65,Inf)	2021-S15	2021-04-12	0	0	Homeless (Streets)	65 yo and more	Strates	17
1	[18,25)	2021-S16	2021-04-19	0	0	Housing	18-24 yo	Strates	18
1	[25,40)	2021-S16	2021-04-19	0	0	Housing	25-39 yo	Strates	18
1	[40,55)	2021-S16	2021-04-19	0.0302472	0.00851845	Housing	40-54 yo	Strates	18
1	[55,65)	2021-S16	2021-04-19	0.116649	0	Housing	55-64 yo	Strates	18
1	[65,Inf)	2021-S16	2021-04-19	0.380716	0.0235258	Housing	65 yo and more	Strates	18
2	[18,25)	2021-S16	2021-04-19	0.000862241	0.000862241	Accomodation	18-24 yo	Strates	18
2	[25,40)	2021-S16	2021-04-19	0.00519312	0	Accomodation	25-39 yo	Strates	18
2	[40,55)	2021-S16	2021-04-19	0.0165459	0.000173691	Accomodation	40-54 yo	Strates	18
2	[55,65)	2021-S16	2021-04-19	0.104649	0.0226289	Accomodation	55-64 yo	Strates	18
2	[65,Inf)	2021-S16	2021-04-19	0.136673	0.00101055	Accomodation	65 yo and more	Strates	18
3	[18,25)	2021-S16	2021-04-19	0	0	Homeless (Streets)	18-24 yo	Strates	18
3	[25,40)	2021-S16	2021-04-19	0.00177067	0	Homeless (Streets)	25-39 yo	Strates	18
3	[40,55)	2021-S16	2021-04-19	0	0	Homeless (Streets)	40-54 yo	Strates	18
3	[55,65)	2021-S16	2021-04-19	0.178054	0	Homeless (Streets)	55-64 yo	Strates	18
3	[65,Inf)	2021-S16	2021-04-19	0	0	Homeless (Streets)	65 yo and more	Strates	18
1	[18,25)	2021-S17	2021-04-26	0	0	Housing	18-24 yo	Strates	19
1	[25,40)	2021-S17	2021-04-26	0.0241046	0.0241046	Housing	25-39 yo	Strates	19
1	[40,55)	2021-S17	2021-04-26	0.0538298	0.0235826	Housing	40-54 yo	Strates	19
1	[55,65)	2021-S17	2021-04-26	0.15438	0.0377313	Housing	55-64 yo	Strates	19
1	[65,Inf)	2021-S17	2021-04-26	0.430202	0.0494857	Housing	65 yo and more	Strates	19
2	[18,25)	2021-S17	2021-04-26	0.00813181	0.00726957	Accomodation	18-24 yo	Strates	19
2	[25,40)	2021-S17	2021-04-26	0.0248491	0.019656	Accomodation	25-39 yo	Strates	19
2	[40,55)	2021-S17	2021-04-26	0.0546161	0.0380702	Accomodation	40-54 yo	Strates	19
2	[55,65)	2021-S17	2021-04-26	0.118809	0.0141603	Accomodation	55-64 yo	Strates	19
2	[65,Inf)	2021-S17	2021-04-26	0.175166	0.0384931	Accomodation	65 yo and more	Strates	19
3	[18,25)	2021-S17	2021-04-26	0	0	Homeless (Streets)	18-24 yo	Strates	19
3	[25,40)	2021-S17	2021-04-26	0.00177067	0	Homeless (Streets)	25-39 yo	Strates	19
3	[40,55)	2021-S17	2021-04-26	0.0253453	0.0253453	Homeless (Streets)	40-54 yo	Strates	19
3	[55,65)	2021-S17	2021-04-26	0.178054	0	Homeless (Streets)	55-64 yo	Strates	19
3	[65,Inf)	2021-S17	2021-04-26	0	0	Homeless (Streets)	65 yo and more	Strates	19
1	[18,25)	2021-S18	2021-05-03	0	0	Housing	18-24 yo	Strates	20
1	[25,40)	2021-S18	2021-05-03	0.0367747	0.0126701	Housing	25-39 yo	Strates	20
1	[40,55)	2021-S18	2021-05-03	0.0538298	0	Housing	40-54 yo	Strates	20
1	[55,65)	2021-S18	2021-05-03	0.188659	0.0342791	Housing	55-64 yo	Strates	20
1	[65,Inf)	2021-S18	2021-05-03	0.460595	0.0303931	Housing	65 yo and more	Strates	20
2	[18,25)	2021-S18	2021-05-03	0.0125046	0.00437279	Accomodation	18-24 yo	Strates	20
2	[25,40)	2021-S18	2021-05-03	0.0279237	0.00307457	Accomodation	25-39 yo	Strates	20
2	[40,55)	2021-S18	2021-05-03	0.0602749	0.00565874	Accomodation	40-54 yo	Strates	20
2	[55,65)	2021-S18	2021-05-03	0.144732	0.0259231	Accomodation	55-64 yo	Strates	20
2	[65,Inf)	2021-S18	2021-05-03	0.175166	0	Accomodation	65 yo and more	Strates	20
3	[18,25)	2021-S18	2021-05-03	0	0	Homeless (Streets)	18-24 yo	Strates	20
3	[25,40)	2021-S18	2021-05-03	0.00177067	0	Homeless (Streets)	25-39 yo	Strates	20
3	[40,55)	2021-S18	2021-05-03	0.0253453	0	Homeless (Streets)	40-54 yo	Strates	20
3	[55,65)	2021-S18	2021-05-03	0.178054	0	Homeless (Streets)	55-64 yo	Strates	20
3	[65,Inf)	2021-S18	2021-05-03	0	0	Homeless (Streets)	65 yo and more	Strates	20
1	[18,25)	2021-S19	2021-05-10	0	0	Housing	18-24 yo	Strates	21
1	[25,40)	2021-S19	2021-05-10	0.0381024	0.00132771	Housing	25-39 yo	Strates	21
1	[40,55)	2021-S19	2021-05-10	0.0669224	0.0130927	Housing	40-54 yo	Strates	21
1	[55,65)	2021-S19	2021-05-10	0.239541	0.0508826	Housing	55-64 yo	Strates	21
1	[65,Inf)	2021-S19	2021-05-10	0.460595	0	Housing	65 yo and more	Strates	21
2	[18,25)	2021-S19	2021-05-10	0.0149576	0.00245303	Accomodation	18-24 yo	Strates	21
2	[25,40)	2021-S19	2021-05-10	0.0358309	0.0079072	Accomodation	25-39 yo	Strates	21
2	[40,55)	2021-S19	2021-05-10	0.0813179	0.021043	Accomodation	40-54 yo	Strates	21
2	[55,65)	2021-S19	2021-05-10	0.193472	0.04874	Accomodation	55-64 yo	Strates	21
2	[65,Inf)	2021-S19	2021-05-10	0.243983	0.0688167	Accomodation	65 yo and more	Strates	21
3	[18,25)	2021-S19	2021-05-10	0	0	Homeless (Streets)	18-24 yo	Strates	21
3	[25,40)	2021-S19	2021-05-10	0.00230492	0.000534254	Homeless (Streets)	25-39 yo	Strates	21
3	[40,55)	2021-S19	2021-05-10	0.0318157	0.00647044	Homeless (Streets)	40-54 yo	Strates	21
3	[55,65)	2021-S19	2021-05-10	0.201244	0.0231901	Homeless (Streets)	55-64 yo	Strates	21
3	[65,Inf)	2021-S19	2021-05-10	0.355887	0.355887	Homeless (Streets)	65 yo and more	Strates	21
1	[18,25)	2021-S20	2021-05-17	0	0	Housing	18-24 yo	Strates	22
1	[25,40)	2021-S20	2021-05-17	0.0410891	0.00298667	Housing	25-39 yo	Strates	22
1	[40,55)	2021-S20	2021-05-17	0.0719758	0.00505332	Housing	40-54 yo	Strates	22
1	[55,65)	2021-S20	2021-05-17	0.251284	0.0117423	Housing	55-64 yo	Strates	22
1	[65,Inf)	2021-S20	2021-05-17	0.490035	0.0294399	Housing	65 yo and more	Strates	22
2	[18,25)	2021-S20	2021-05-17	0.0149576	0	Accomodation	18-24 yo	Strates	22
2	[25,40)	2021-S20	2021-05-17	0.0369865	0.00115554	Accomodation	25-39 yo	Strates	22
2	[40,55)	2021-S20	2021-05-17	0.0900735	0.00875566	Accomodation	40-54 yo	Strates	22
2	[55,65)	2021-S20	2021-05-17	0.231201	0.0377287	Accomodation	55-64 yo	Strates	22
2	[65,Inf)	2021-S20	2021-05-17	0.291628	0.0476451	Accomodation	65 yo and more	Strates	22
3	[18,25)	2021-S20	2021-05-17	0.0107957	0.0107957	Homeless (Streets)	18-24 yo	Strates	22
3	[25,40)	2021-S20	2021-05-17	0.00230492	0	Homeless (Streets)	25-39 yo	Strates	22
3	[40,55)	2021-S20	2021-05-17	0.0318157	0	Homeless (Streets)	40-54 yo	Strates	22
3	[55,65)	2021-S20	2021-05-17	0.201244	0	Homeless (Streets)	55-64 yo	Strates	22
3	[65,Inf)	2021-S20	2021-05-17	0.380924	0.0250371	Homeless (Streets)	65 yo and more	Strates	22
1	[18,25)	2021-S21	2021-05-24	0	0	Housing	18-24 yo	Strates	23
1	[25,40)	2021-S21	2021-05-24	0.0450713	0.00398223	Housing	25-39 yo	Strates	23
1	[40,55)	2021-S21	2021-05-24	0.0957246	0.0237488	Housing	40-54 yo	Strates	23
1	[55,65)	2021-S21	2021-05-24	0.272472	0.0211884	Housing	55-64 yo	Strates	23
1	[65,Inf)	2021-S21	2021-05-24	0.498189	0.00815436	Housing	65 yo and more	Strates	23
2	[18,25)	2021-S21	2021-05-24	0.0166339	0.00167624	Accomodation	18-24 yo	Strates	23
2	[25,40)	2021-S21	2021-05-24	0.0445674	0.00758092	Accomodation	25-39 yo	Strates	23
2	[40,55)	2021-S21	2021-05-24	0.0963515	0.00627797	Accomodation	40-54 yo	Strates	23
2	[55,65)	2021-S21	2021-05-24	0.243243	0.012042	Accomodation	55-64 yo	Strates	23
2	[65,Inf)	2021-S21	2021-05-24	0.336161	0.0445327	Accomodation	65 yo and more	Strates	23
3	[18,25)	2021-S21	2021-05-24	0.0107957	0	Homeless (Streets)	18-24 yo	Strates	23
3	[25,40)	2021-S21	2021-05-24	0.00230492	0	Homeless (Streets)	25-39 yo	Strates	23
3	[40,55)	2021-S21	2021-05-24	0.0399011	0.00808537	Homeless (Streets)	40-54 yo	Strates	23
3	[55,65)	2021-S21	2021-05-24	0.201244	0	Homeless (Streets)	55-64 yo	Strates	23
3	[65,Inf)	2021-S21	2021-05-24	0.380924	0	Homeless (Streets)	65 yo and more	Strates	23
1	[18,25)	2021-S22	2021-05-31	0	0	Housing	18-24 yo	Strates	24
1	[25,40)	2021-S22	2021-05-31	0.0598869	0.0148157	Housing	25-39 yo	Strates	24
1	[40,55)	2021-S22	2021-05-31	0.113631	0.0179065	Housing	40-54 yo	Strates	24
1	[55,65)	2021-S22	2021-05-31	0.320059	0.0475865	Housing	55-64 yo	Strates	24
1	[65,Inf)	2021-S22	2021-05-31	0.52935	0.031161	Housing	65 yo and more	Strates	24
2	[18,25)	2021-S22	2021-05-31	0.0206613	0.00402746	Accomodation	18-24 yo	Strates	24
2	[25,40)	2021-S22	2021-05-31	0.056631	0.0120636	Accomodation	25-39 yo	Strates	24
2	[40,55)	2021-S22	2021-05-31	0.133481	0.0371294	Accomodation	40-54 yo	Strates	24
2	[55,65)	2021-S22	2021-05-31	0.28341	0.0401668	Accomodation	55-64 yo	Strates	24
2	[65,Inf)	2021-S22	2021-05-31	0.44247	0.106309	Accomodation	65 yo and more	Strates	24
3	[18,25)	2021-S22	2021-05-31	0.0107957	0	Homeless (Streets)	18-24 yo	Strates	24
3	[25,40)	2021-S22	2021-05-31	0.00230492	0	Homeless (Streets)	25-39 yo	Strates	24
3	[40,55)	2021-S22	2021-05-31	0.0446876	0.00478648	Homeless (Streets)	40-54 yo	Strates	24
3	[55,65)	2021-S22	2021-05-31	0.201244	0	Homeless (Streets)	55-64 yo	Strates	24
3	[65,Inf)	2021-S22	2021-05-31	0.391082	0.0101571	Homeless (Streets)	65 yo and more	Strates	24
1	[18,25)	2021-S23	2021-06-07	0	0	Housing	18-24 yo	Strates	25
1	[25,40)	2021-S23	2021-06-07	0.0844204	0.0245335	Housing	25-39 yo	Strates	25
1	[40,55)	2021-S23	2021-06-07	0.140054	0.026423	Housing	40-54 yo	Strates	25
1	[55,65)	2021-S23	2021-06-07	0.363075	0.0430168	Housing	55-64 yo	Strates	25
1	[65,Inf)	2021-S23	2021-06-07	0.562821	0.0334711	Housing	65 yo and more	Strates	25
2	[18,25)	2021-S23	2021-06-07	0.0284925	0.00783117	Accomodation	18-24 yo	Strates	25
2	[25,40)	2021-S23	2021-06-07	0.0714887	0.0148577	Accomodation	25-39 yo	Strates	25
2	[40,55)	2021-S23	2021-06-07	0.156324	0.0228431	Accomodation	40-54 yo	Strates	25
2	[55,65)	2021-S23	2021-06-07	0.319922	0.036512	Accomodation	55-64 yo	Strates	25
2	[65,Inf)	2021-S23	2021-06-07	0.456072	0.0136018	Accomodation	65 yo and more	Strates	25
3	[18,25)	2021-S23	2021-06-07	0.0107957	0	Homeless (Streets)	18-24 yo	Strates	25
3	[25,40)	2021-S23	2021-06-07	0.00230492	0	Homeless (Streets)	25-39 yo	Strates	25
3	[40,55)	2021-S23	2021-06-07	0.0446876	0	Homeless (Streets)	40-54 yo	Strates	25
3	[55,65)	2021-S23	2021-06-07	0.201244	0	Homeless (Streets)	55-64 yo	Strates	25
3	[65,Inf)	2021-S23	2021-06-07	0.391082	0	Homeless (Streets)	65 yo and more	Strates	25
1	[18,25)	2021-S24	2021-06-14	0.0376663	0.0376663	Housing	18-24 yo	Strates	26
1	[25,40)	2021-S24	2021-06-14	0.114903	0.0304824	Housing	25-39 yo	Strates	26
1	[40,55)	2021-S24	2021-06-14	0.160781	0.0207265	Housing	40-54 yo	Strates	26
1	[55,65)	2021-S24	2021-06-14	0.406707	0.0436318	Housing	55-64 yo	Strates	26
1	[65,Inf)	2021-S24	2021-06-14	0.591459	0.0286375	Housing	65 yo and more	Strates	26
2	[18,25)	2021-S24	2021-06-14	0.0583199	0.0298274	Accomodation	18-24 yo	Strates	26
2	[25,40)	2021-S24	2021-06-14	0.0887648	0.0172762	Accomodation	25-39 yo	Strates	26
2	[40,55)	2021-S24	2021-06-14	0.200697	0.0443735	Accomodation	40-54 yo	Strates	26
2	[55,65)	2021-S24	2021-06-14	0.350782	0.0308597	Accomodation	55-64 yo	Strates	26
2	[65,Inf)	2021-S24	2021-06-14	0.481885	0.0258132	Accomodation	65 yo and more	Strates	26
3	[18,25)	2021-S24	2021-06-14	0.0107957	0	Homeless (Streets)	18-24 yo	Strates	26
3	[25,40)	2021-S24	2021-06-14	0.0246065	0.0223016	Homeless (Streets)	25-39 yo	Strates	26
3	[40,55)	2021-S24	2021-06-14	0.0503345	0.00564693	Homeless (Streets)	40-54 yo	Strates	26
3	[55,65)	2021-S24	2021-06-14	0.201244	0	Homeless (Streets)	55-64 yo	Strates	26
3	[65,Inf)	2021-S24	2021-06-14	0.391082	0	Homeless (Streets)	65 yo and more	Strates	26
1	[18,25)	2021-S25	2021-06-21	0.0376663	0	Housing	18-24 yo	Strates	27
1	[25,40)	2021-S25	2021-06-21	0.118579	0.0036759	Housing	25-39 yo	Strates	27
1	[40,55)	2021-S25	2021-06-21	0.201435	0.040654	Housing	40-54 yo	Strates	27
1	[55,65)	2021-S25	2021-06-21	0.413319	0.00661139	Housing	55-64 yo	Strates	27
1	[65,Inf)	2021-S25	2021-06-21	0.60836	0.0169018	Housing	65 yo and more	Strates	27
2	[18,25)	2021-S25	2021-06-21	0.0709903	0.0126704	Accomodation	18-24 yo	Strates	27
2	[25,40)	2021-S25	2021-06-21	0.101045	0.01228	Accomodation	25-39 yo	Strates	27
2	[40,55)	2021-S25	2021-06-21	0.225749	0.0250511	Accomodation	40-54 yo	Strates	27
2	[55,65)	2021-S25	2021-06-21	0.37118	0.0203977	Accomodation	55-64 yo	Strates	27
2	[65,Inf)	2021-S25	2021-06-21	0.537779	0.0558944	Accomodation	65 yo and more	Strates	27
3	[18,25)	2021-S25	2021-06-21	0.0324432	0.0216476	Homeless (Streets)	18-24 yo	Strates	27
3	[25,40)	2021-S25	2021-06-21	0.0284109	0.00380436	Homeless (Streets)	25-39 yo	Strates	27
3	[40,55)	2021-S25	2021-06-21	0.0577034	0.0073689	Homeless (Streets)	40-54 yo	Strates	27
3	[55,65)	2021-S25	2021-06-21	0.244019	0.0427748	Homeless (Streets)	55-64 yo	Strates	27
3	[65,Inf)	2021-S25	2021-06-21	0.391082	0	Homeless (Streets)	65 yo and more	Strates	27
1	[18,25)	2021-S26	2021-06-28	0.0736204	0.0359542	Housing	18-24 yo	Strates	28
1	[25,40)	2021-S26	2021-06-28	0.137926	0.0193477	Housing	25-39 yo	Strates	28
1	[40,55)	2021-S26	2021-06-28	0.273859	0.0724248	Housing	40-54 yo	Strates	28
1	[55,65)	2021-S26	2021-06-28	0.430749	0.01743	Housing	55-64 yo	Strates	28
1	[65,Inf)	2021-S26	2021-06-28	0.657943	0.0495822	Housing	65 yo and more	Strates	28
2	[18,25)	2021-S26	2021-06-28	0.104537	0.0335467	Accomodation	18-24 yo	Strates	28
2	[25,40)	2021-S26	2021-06-28	0.115814	0.0147688	Accomodation	25-39 yo	Strates	28
2	[40,55)	2021-S26	2021-06-28	0.248047	0.0222986	Accomodation	40-54 yo	Strates	28
2	[55,65)	2021-S26	2021-06-28	0.405149	0.0339692	Accomodation	55-64 yo	Strates	28
2	[65,Inf)	2021-S26	2021-06-28	0.565703	0.0279237	Accomodation	65 yo and more	Strates	28
3	[18,25)	2021-S26	2021-06-28	0.0347626	0.00231938	Homeless (Streets)	18-24 yo	Strates	28
3	[25,40)	2021-S26	2021-06-28	0.0361048	0.00769393	Homeless (Streets)	25-39 yo	Strates	28
3	[40,55)	2021-S26	2021-06-28	0.065115	0.00741159	Homeless (Streets)	40-54 yo	Strates	28
3	[55,65)	2021-S26	2021-06-28	0.244019	0	Homeless (Streets)	55-64 yo	Strates	28
3	[65,Inf)	2021-S26	2021-06-28	0.391082	0	Homeless (Streets)	65 yo and more	Strates	28
1	[18,25)	2021-S27	2021-07-05	0.128172	0.0545511	Housing	18-24 yo	Strates	29
1	[25,40)	2021-S27	2021-07-05	0.179852	0.0419255	Housing	25-39 yo	Strates	29
1	[40,55)	2021-S27	2021-07-05	0.332699	0.0588394	Housing	40-54 yo	Strates	29
1	[55,65)	2021-S27	2021-07-05	0.481085	0.0503367	Housing	55-64 yo	Strates	29
1	[65,Inf)	2021-S27	2021-07-05	0.677687	0.019744	Housing	65 yo and more	Strates	29
2	[18,25)	2021-S27	2021-07-05	0.117458	0.0129214	Accomodation	18-24 yo	Strates	29
2	[25,40)	2021-S27	2021-07-05	0.145419	0.0296049	Accomodation	25-39 yo	Strates	29
2	[40,55)	2021-S27	2021-07-05	0.309907	0.0618598	Accomodation	40-54 yo	Strates	29
2	[55,65)	2021-S27	2021-07-05	0.435069	0.0299207	Accomodation	55-64 yo	Strates	29
2	[65,Inf)	2021-S27	2021-07-05	0.591281	0.0255779	Accomodation	65 yo and more	Strates	29
3	[18,25)	2021-S27	2021-07-05	0.0347626	0	Homeless (Streets)	18-24 yo	Strates	29
3	[25,40)	2021-S27	2021-07-05	0.0466904	0.0105856	Homeless (Streets)	25-39 yo	Strates	29
3	[40,55)	2021-S27	2021-07-05	0.119486	0.0543712	Homeless (Streets)	40-54 yo	Strates	29
3	[55,65)	2021-S27	2021-07-05	0.286793	0.0427748	Homeless (Streets)	55-64 yo	Strates	29
3	[65,Inf)	2021-S27	2021-07-05	0.403052	0.0119709	Homeless (Streets)	65 yo and more	Strates	29
1	[18,25)	2021-S28	2021-07-12	0.208217	0.0800452	Housing	18-24 yo	Strates	30
1	[25,40)	2021-S28	2021-07-12	0.209832	0.0299802	Housing	25-39 yo	Strates	30
1	[40,55)	2021-S28	2021-07-12	0.406127	0.0734278	Housing	40-54 yo	Strates	30
1	[55,65)	2021-S28	2021-07-12	0.565965	0.0848793	Housing	55-64 yo	Strates	30
1	[65,Inf)	2021-S28	2021-07-12	0.715416	0.0377293	Housing	65 yo and more	Strates	30
2	[18,25)	2021-S28	2021-07-12	0.132578	0.0151196	Accomodation	18-24 yo	Strates	30
2	[25,40)	2021-S28	2021-07-12	0.176686	0.0312673	Accomodation	25-39 yo	Strates	30
2	[40,55)	2021-S28	2021-07-12	0.382296	0.0723894	Accomodation	40-54 yo	Strates	30
2	[55,65)	2021-S28	2021-07-12	0.500599	0.0655296	Accomodation	55-64 yo	Strates	30
2	[65,Inf)	2021-S28	2021-07-12	0.631965	0.0406844	Accomodation	65 yo and more	Strates	30
3	[18,25)	2021-S28	2021-07-12	0.0486789	0.0139163	Homeless (Streets)	18-24 yo	Strates	30
3	[25,40)	2021-S28	2021-07-12	0.0605749	0.0138845	Homeless (Streets)	25-39 yo	Strates	30
3	[40,55)	2021-S28	2021-07-12	0.122407	0.00292044	Homeless (Streets)	40-54 yo	Strates	30
3	[55,65)	2021-S28	2021-07-12	0.308181	0.0213874	Homeless (Streets)	55-64 yo	Strates	30
3	[65,Inf)	2021-S28	2021-07-12	0.403052	0	Homeless (Streets)	65 yo and more	Strates	30
1	[18,25)	2021-S29	2021-07-19	0.209983	0.001766	Housing	18-24 yo	Strates	31
1	[25,40)	2021-S29	2021-07-19	0.259769	0.0499371	Housing	25-39 yo	Strates	31
1	[40,55)	2021-S29	2021-07-19	0.471463	0.0653362	Housing	40-54 yo	Strates	31
1	[55,65)	2021-S29	2021-07-19	0.61793	0.0519654	Housing	55-64 yo	Strates	31
1	[65,Inf)	2021-S29	2021-07-19	0.740887	0.025471	Housing	65 yo and more	Strates	31
2	[18,25)	2021-S29	2021-07-19	0.176849	0.044271	Accomodation	18-24 yo	Strates	31
2	[25,40)	2021-S29	2021-07-19	0.2215	0.044814	Accomodation	25-39 yo	Strates	31
2	[40,55)	2021-S29	2021-07-19	0.415496	0.0331998	Accomodation	40-54 yo	Strates	31
2	[55,65)	2021-S29	2021-07-19	0.541467	0.0408676	Accomodation	55-64 yo	Strates	31
2	[65,Inf)	2021-S29	2021-07-19	0.655824	0.023859	Accomodation	65 yo and more	Strates	31
3	[18,25)	2021-S29	2021-07-19	0.0533177	0.00463876	Homeless (Streets)	18-24 yo	Strates	31
3	[25,40)	2021-S29	2021-07-19	0.0605749	0	Homeless (Streets)	25-39 yo	Strates	31
3	[40,55)	2021-S29	2021-07-19	0.150703	0.0282958	Homeless (Streets)	40-54 yo	Strates	31
3	[55,65)	2021-S29	2021-07-19	0.308181	0	Homeless (Streets)	55-64 yo	Strates	31
3	[65,Inf)	2021-S29	2021-07-19	0.403052	0	Homeless (Streets)	65 yo and more	Strates	31
1	[18,25)	2021-S30	2021-07-26	0.240406	0.0304227	Housing	18-24 yo	Strates	32
1	[25,40)	2021-S30	2021-07-26	0.314251	0.0544816	Housing	25-39 yo	Strates	32
1	[40,55)	2021-S30	2021-07-26	0.529769	0.0583063	Housing	40-54 yo	Strates	32
1	[55,65)	2021-S30	2021-07-26	0.632258	0.0143277	Housing	55-64 yo	Strates	32
1	[65,Inf)	2021-S30	2021-07-26	0.765031	0.0241437	Housing	65 yo and more	Strates	32
2	[18,25)	2021-S30	2021-07-26	0.206067	0.0292177	Accomodation	18-24 yo	Strates	32
2	[25,40)	2021-S30	2021-07-26	0.256257	0.0347576	Accomodation	25-39 yo	Strates	32
2	[40,55)	2021-S30	2021-07-26	0.437407	0.0219106	Accomodation	40-54 yo	Strates	32
2	[55,65)	2021-S30	2021-07-26	0.574544	0.0330769	Accomodation	55-64 yo	Strates	32
2	[65,Inf)	2021-S30	2021-07-26	0.658066	0.00224159	Accomodation	65 yo and more	Strates	32
3	[18,25)	2021-S30	2021-07-26	0.0579986	0.00468093	Homeless (Streets)	18-24 yo	Strates	32
3	[25,40)	2021-S30	2021-07-26	0.0972827	0.0367078	Homeless (Streets)	25-39 yo	Strates	32
3	[40,55)	2021-S30	2021-07-26	0.169878	0.0191754	Homeless (Streets)	40-54 yo	Strates	32
3	[55,65)	2021-S30	2021-07-26	0.310773	0.00259268	Homeless (Streets)	55-64 yo	Strates	32
3	[65,Inf)	2021-S30	2021-07-26	0.403052	0	Homeless (Streets)	65 yo and more	Strates	32
1	[18,25)	2021-S31	2021-08-02	0.294089	0.0536834	Housing	18-24 yo	Strates	33
1	[25,40)	2021-S31	2021-08-02	0.429599	0.115348	Housing	25-39 yo	Strates	33
1	[40,55)	2021-S31	2021-08-02	0.602035	0.0722658	Housing	40-54 yo	Strates	33
1	[55,65)	2021-S31	2021-08-02	0.704347	0.0720897	Housing	55-64 yo	Strates	33
1	[65,Inf)	2021-S31	2021-08-02	0.798284	0.0332536	Housing	65 yo and more	Strates	33
2	[18,25)	2021-S31	2021-08-02	0.239579	0.0335128	Accomodation	18-24 yo	Strates	33
2	[25,40)	2021-S31	2021-08-02	0.332309	0.0760519	Accomodation	25-39 yo	Strates	33
2	[40,55)	2021-S31	2021-08-02	0.484015	0.0466086	Accomodation	40-54 yo	Strates	33
2	[55,65)	2021-S31	2021-08-02	0.592575	0.0180319	Accomodation	55-64 yo	Strates	33
2	[65,Inf)	2021-S31	2021-08-02	0.658066	0	Accomodation	65 yo and more	Strates	33
3	[18,25)	2021-S31	2021-08-02	0.0646784	0.00667982	Homeless (Streets)	18-24 yo	Strates	33
3	[25,40)	2021-S31	2021-08-02	0.160021	0.0627382	Homeless (Streets)	25-39 yo	Strates	33
3	[40,55)	2021-S31	2021-08-02	0.19933	0.0294525	Homeless (Streets)	40-54 yo	Strates	33
3	[55,65)	2021-S31	2021-08-02	0.382872	0.0720989	Homeless (Streets)	55-64 yo	Strates	33
3	[65,Inf)	2021-S31	2021-08-02	0.403052	0	Homeless (Streets)	65 yo and more	Strates	33
1	[18,25)	2021-S32	2021-08-09	0.436254	0.142165	Housing	18-24 yo	Strates	34
1	[25,40)	2021-S32	2021-08-09	0.516498	0.0868989	Housing	25-39 yo	Strates	34
1	[40,55)	2021-S32	2021-08-09	0.658526	0.0564914	Housing	40-54 yo	Strates	34
1	[55,65)	2021-S32	2021-08-09	0.751722	0.047375	Housing	55-64 yo	Strates	34
1	[65,Inf)	2021-S32	2021-08-09	0.811749	0.0134649	Housing	65 yo and more	Strates	34
2	[18,25)	2021-S32	2021-08-09	0.294948	0.0553684	Accomodation	18-24 yo	Strates	34
2	[25,40)	2021-S32	2021-08-09	0.387042	0.0547324	Accomodation	25-39 yo	Strates	34
2	[40,55)	2021-S32	2021-08-09	0.542239	0.0582235	Accomodation	40-54 yo	Strates	34
2	[55,65)	2021-S32	2021-08-09	0.657322	0.0647466	Accomodation	55-64 yo	Strates	34
2	[65,Inf)	2021-S32	2021-08-09	0.700784	0.0427185	Accomodation	65 yo and more	Strates	34
3	[18,25)	2021-S32	2021-08-09	0.112784	0.0481057	Homeless (Streets)	18-24 yo	Strates	34
3	[25,40)	2021-S32	2021-08-09	0.196528	0.0365073	Homeless (Streets)	25-39 yo	Strates	34
3	[40,55)	2021-S32	2021-08-09	0.21568	0.0163492	Homeless (Streets)	40-54 yo	Strates	34
3	[55,65)	2021-S32	2021-08-09	0.385465	0.00259268	Homeless (Streets)	55-64 yo	Strates	34
3	[65,Inf)	2021-S32	2021-08-09	0.403052	0	Homeless (Streets)	65 yo and more	Strates	34
1	[18,25)	2021-S33	2021-08-16	0.502604	0.0663496	Housing	18-24 yo	Strates	35
1	[25,40)	2021-S33	2021-08-16	0.561069	0.0445711	Housing	25-39 yo	Strates	35
1	[40,55)	2021-S33	2021-08-16	0.680595	0.0220686	Housing	40-54 yo	Strates	35
1	[55,65)	2021-S33	2021-08-16	0.759097	0.00737424	Housing	55-64 yo	Strates	35
1	[65,Inf)	2021-S33	2021-08-16	0.820206	0.00845637	Housing	65 yo and more	Strates	35
2	[18,25)	2021-S33	2021-08-16	0.333994	0.039046	Accomodation	18-24 yo	Strates	35
2	[25,40)	2021-S33	2021-08-16	0.454095	0.0670529	Accomodation	25-39 yo	Strates	35
2	[40,55)	2021-S33	2021-08-16	0.606034	0.0637953	Accomodation	40-54 yo	Strates	35
2	[55,65)	2021-S33	2021-08-16	0.717595	0.0602726	Accomodation	55-64 yo	Strates	35
2	[65,Inf)	2021-S33	2021-08-16	0.708722	0.00793763	Accomodation	65 yo and more	Strates	35
3	[18,25)	2021-S33	2021-08-16	0.112784	0	Homeless (Streets)	18-24 yo	Strates	35
3	[25,40)	2021-S33	2021-08-16	0.242313	0.0457848	Homeless (Streets)	25-39 yo	Strates	35
3	[40,55)	2021-S33	2021-08-16	0.234651	0.0189712	Homeless (Streets)	40-54 yo	Strates	35
3	[55,65)	2021-S33	2021-08-16	0.388058	0.00259268	Homeless (Streets)	55-64 yo	Strates	35
3	[65,Inf)	2021-S33	2021-08-16	0.403052	0	Homeless (Streets)	65 yo and more	Strates	35
1	[18,25)	2021-S34	2021-08-23	0.522379	0.0197748	Housing	18-24 yo	Strates	36
1	[25,40)	2021-S34	2021-08-23	0.579359	0.0182904	Housing	25-39 yo	Strates	36
1	[40,55)	2021-S34	2021-08-23	0.705314	0.0247191	Housing	40-54 yo	Strates	36
1	[55,65)	2021-S34	2021-08-23	0.774913	0.0158161	Housing	55-64 yo	Strates	36
1	[65,Inf)	2021-S34	2021-08-23	0.826132	0.00592659	Housing	65 yo and more	Strates	36
2	[18,25)	2021-S34	2021-08-23	0.388909	0.0549155	Accomodation	18-24 yo	Strates	36
2	[25,40)	2021-S34	2021-08-23	0.497975	0.0438807	Accomodation	25-39 yo	Strates	36
2	[40,55)	2021-S34	2021-08-23	0.63816	0.0321262	Accomodation	40-54 yo	Strates	36
2	[55,65)	2021-S34	2021-08-23	0.737043	0.019448	Accomodation	55-64 yo	Strates	36
2	[65,Inf)	2021-S34	2021-08-23	0.720275	0.011553	Accomodation	65 yo and more	Strates	36
3	[18,25)	2021-S34	2021-08-23	0.127216	0.0144317	Homeless (Streets)	18-24 yo	Strates	36
3	[25,40)	2021-S34	2021-08-23	0.242896	0.000582882	Homeless (Streets)	25-39 yo	Strates	36
3	[40,55)	2021-S34	2021-08-23	0.262943	0.0282925	Homeless (Streets)	40-54 yo	Strates	36
3	[55,65)	2021-S34	2021-08-23	0.388058	0	Homeless (Streets)	55-64 yo	Strates	36
3	[65,Inf)	2021-S34	2021-08-23	0.403052	0	Homeless (Streets)	65 yo and more	Strates	36
1	[18,25)	2021-S35	2021-08-30	0.522379	0	Housing	18-24 yo	Strates	37
1	[25,40)	2021-S35	2021-08-30	0.595307	0.0159474	Housing	25-39 yo	Strates	37
1	[40,55)	2021-S35	2021-08-30	0.762654	0.0573394	Housing	40-54 yo	Strates	37
1	[55,65)	2021-S35	2021-08-30	0.804816	0.0299034	Housing	55-64 yo	Strates	37
1	[65,Inf)	2021-S35	2021-08-30	0.840277	0.0141452	Housing	65 yo and more	Strates	37
2	[18,25)	2021-S35	2021-08-30	0.436807	0.0478977	Accomodation	18-24 yo	Strates	37
2	[25,40)	2021-S35	2021-08-30	0.536726	0.0387507	Accomodation	25-39 yo	Strates	37
2	[40,55)	2021-S35	2021-08-30	0.662677	0.0245163	Accomodation	40-54 yo	Strates	37
2	[55,65)	2021-S35	2021-08-30	0.755133	0.0180905	Accomodation	55-64 yo	Strates	37
2	[65,Inf)	2021-S35	2021-08-30	0.737666	0.0173908	Accomodation	65 yo and more	Strates	37
3	[18,25)	2021-S35	2021-08-30	0.140081	0.0128648	Homeless (Streets)	18-24 yo	Strates	37
3	[25,40)	2021-S35	2021-08-30	0.25077	0.00787427	Homeless (Streets)	25-39 yo	Strates	37
3	[40,55)	2021-S35	2021-08-30	0.278689	0.0157462	Homeless (Streets)	40-54 yo	Strates	37
3	[55,65)	2021-S35	2021-08-30	0.388058	0	Homeless (Streets)	55-64 yo	Strates	37
3	[65,Inf)	2021-S35	2021-08-30	0.527195	0.124142	Homeless (Streets)	65 yo and more	Strates	37
1	[18,25)	2021-S36	2021-09-06	0.541671	0.0192925	Housing	18-24 yo	Strates	38
1	[25,40)	2021-S36	2021-09-06	0.634281	0.0389741	Housing	25-39 yo	Strates	38
1	[40,55)	2021-S36	2021-09-06	0.787527	0.0248734	Housing	40-54 yo	Strates	38
1	[55,65)	2021-S36	2021-09-06	0.813152	0.0083361	Housing	55-64 yo	Strates	38
1	[65,Inf)	2021-S36	2021-09-06	0.856614	0.0163362	Housing	65 yo and more	Strates	38
2	[18,25)	2021-S36	2021-09-06	0.477067	0.0402598	Accomodation	18-24 yo	Strates	38
2	[25,40)	2021-S36	2021-09-06	0.589221	0.0524956	Accomodation	25-39 yo	Strates	38
2	[40,55)	2021-S36	2021-09-06	0.681105	0.0184277	Accomodation	40-54 yo	Strates	38
2	[55,65)	2021-S36	2021-09-06	0.77037	0.0152365	Accomodation	55-64 yo	Strates	38
2	[65,Inf)	2021-S36	2021-09-06	0.752685	0.0150189	Accomodation	65 yo and more	Strates	38
3	[18,25)	2021-S36	2021-09-06	0.143792	0.00371101	Homeless (Streets)	18-24 yo	Strates	38
3	[25,40)	2021-S36	2021-09-06	0.283399	0.0326286	Homeless (Streets)	25-39 yo	Strates	38
3	[40,55)	2021-S36	2021-09-06	0.278689	0	Homeless (Streets)	40-54 yo	Strates	38
3	[55,65)	2021-S36	2021-09-06	0.388058	0	Homeless (Streets)	55-64 yo	Strates	38
3	[65,Inf)	2021-S36	2021-09-06	0.559117	0.0319223	Homeless (Streets)	65 yo and more	Strates	38
1	[18,25)	2021-S37	2021-09-13	0.541671	0	Housing	18-24 yo	Strates	39
1	[25,40)	2021-S37	2021-09-13	0.688495	0.0542138	Housing	25-39 yo	Strates	39
1	[40,55)	2021-S37	2021-09-13	0.807246	0.019719	Housing	40-54 yo	Strates	39
1	[55,65)	2021-S37	2021-09-13	0.862263	0.0491111	Housing	55-64 yo	Strates	39
1	[65,Inf)	2021-S37	2021-09-13	0.861856	0.00524276	Housing	65 yo and more	Strates	39
2	[18,25)	2021-S37	2021-09-13	0.506319	0.0292521	Accomodation	18-24 yo	Strates	39
2	[25,40)	2021-S37	2021-09-13	0.631805	0.0425832	Accomodation	25-39 yo	Strates	39
2	[40,55)	2021-S37	2021-09-13	0.70598	0.0248759	Accomodation	40-54 yo	Strates	39
2	[55,65)	2021-S37	2021-09-13	0.782007	0.0116375	Accomodation	55-64 yo	Strates	39
2	[65,Inf)	2021-S37	2021-09-13	0.75936	0.00667505	Accomodation	65 yo and more	Strates	39
3	[18,25)	2021-S37	2021-09-13	0.166006	0.0222142	Homeless (Streets)	18-24 yo	Strates	39
3	[25,40)	2021-S37	2021-09-13	0.298656	0.0152572	Homeless (Streets)	25-39 yo	Strates	39
3	[40,55)	2021-S37	2021-09-13	0.289998	0.0113088	Homeless (Streets)	40-54 yo	Strates	39
3	[55,65)	2021-S37	2021-09-13	0.411389	0.0233317	Homeless (Streets)	55-64 yo	Strates	39
3	[65,Inf)	2021-S37	2021-09-13	0.559117	0	Homeless (Streets)	65 yo and more	Strates	39
1	[18,25)	2021-S38	2021-09-20	0.560066	0.0183952	Housing	18-24 yo	Strates	40
1	[25,40)	2021-S38	2021-09-20	0.695304	0.00680961	Housing	25-39 yo	Strates	40
1	[40,55)	2021-S38	2021-09-20	0.818161	0.0109152	Housing	40-54 yo	Strates	40
1	[55,65)	2021-S38	2021-09-20	0.862263	0	Housing	55-64 yo	Strates	40
1	[65,Inf)	2021-S38	2021-09-20	0.861856	0	Housing	65 yo and more	Strates	40
2	[18,25)	2021-S38	2021-09-20	0.518938	0.0126193	Accomodation	18-24 yo	Strates	40
2	[25,40)	2021-S38	2021-09-20	0.659142	0.0273378	Accomodation	25-39 yo	Strates	40
2	[40,55)	2021-S38	2021-09-20	0.730986	0.0250051	Accomodation	40-54 yo	Strates	40
2	[55,65)	2021-S38	2021-09-20	0.784138	0.00213054	Accomodation	55-64 yo	Strates	40
2	[65,Inf)	2021-S38	2021-09-20	0.774746	0.0153864	Accomodation	65 yo and more	Strates	40
3	[18,25)	2021-S38	2021-09-20	0.175627	0.00962114	Homeless (Streets)	18-24 yo	Strates	40
3	[25,40)	2021-S38	2021-09-20	0.343759	0.0451027	Homeless (Streets)	25-39 yo	Strates	40
3	[40,55)	2021-S38	2021-09-20	0.331643	0.0416443	Homeless (Streets)	40-54 yo	Strates	40
3	[55,65)	2021-S38	2021-09-20	0.430631	0.0192419	Homeless (Streets)	55-64 yo	Strates	40
3	[65,Inf)	2021-S38	2021-09-20	0.559117	0	Homeless (Streets)	65 yo and more	Strates	40
1	[18,25)	2021-S39	2021-09-27	0.560066	0	Housing	18-24 yo	Strates	41
1	[25,40)	2021-S39	2021-09-27	0.7042	0.00889536	Housing	25-39 yo	Strates	41
1	[40,55)	2021-S39	2021-09-27	0.826035	0.00787378	Housing	40-54 yo	Strates	41
1	[55,65)	2021-S39	2021-09-27	0.873737	0.011474	Housing	55-64 yo	Strates	41
1	[65,Inf)	2021-S39	2021-09-27	0.875487	0.0136312	Housing	65 yo and more	Strates	41
2	[18,25)	2021-S39	2021-09-27	0.553827	0.0348889	Accomodation	18-24 yo	Strates	41
2	[25,40)	2021-S39	2021-09-27	0.677048	0.017906	Accomodation	25-39 yo	Strates	41
2	[40,55)	2021-S39	2021-09-27	0.738067	0.00708187	Accomodation	40-54 yo	Strates	41
2	[55,65)	2021-S39	2021-09-27	0.792878	0.00874051	Accomodation	55-64 yo	Strates	41
2	[65,Inf)	2021-S39	2021-09-27	0.78731	0.0125635	Accomodation	65 yo and more	Strates	41
3	[18,25)	2021-S39	2021-09-27	0.181581	0.00595393	Homeless (Streets)	18-24 yo	Strates	41
3	[25,40)	2021-S39	2021-09-27	0.348634	0.00487501	Homeless (Streets)	25-39 yo	Strates	41
3	[40,55)	2021-S39	2021-09-27	0.334708	0.00306567	Homeless (Streets)	40-54 yo	Strates	41
3	[55,65)	2021-S39	2021-09-27	0.430631	0	Homeless (Streets)	55-64 yo	Strates	41
3	[65,Inf)	2021-S39	2021-09-27	0.559117	0	Homeless (Streets)	65 yo and more	Strates	41
1	[18,25)	2021-S40	2021-10-04	0.590489	0.0304227	Housing	18-24 yo	Strates	42
1	[25,40)	2021-S40	2021-10-04	0.718165	0.013965	Housing	25-39 yo	Strates	42
1	[40,55)	2021-S40	2021-10-04	0.82918	0.00314524	Housing	40-54 yo	Strates	42
1	[55,65)	2021-S40	2021-10-04	0.882073	0.0083361	Housing	55-64 yo	Strates	42
1	[65,Inf)	2021-S40	2021-10-04	0.885473	0.00998562	Housing	65 yo and more	Strates	42
2	[18,25)	2021-S40	2021-10-04	0.568113	0.0142858	Accomodation	18-24 yo	Strates	42
2	[25,40)	2021-S40	2021-10-04	0.684442	0.00739321	Accomodation	25-39 yo	Strates	42
2	[40,55)	2021-S40	2021-10-04	0.750109	0.0120416	Accomodation	40-54 yo	Strates	42
2	[55,65)	2021-S40	2021-10-04	0.792878	0	Accomodation	55-64 yo	Strates	42
2	[65,Inf)	2021-S40	2021-10-04	0.792949	0.00563989	Accomodation	65 yo and more	Strates	42
3	[18,25)	2021-S40	2021-10-04	0.192271	0.0106902	Homeless (Streets)	18-24 yo	Strates	42
3	[25,40)	2021-S40	2021-10-04	0.380736	0.0321019	Homeless (Streets)	25-39 yo	Strates	42
3	[40,55)	2021-S40	2021-10-04	0.34782	0.0131122	Homeless (Streets)	40-54 yo	Strates	42
3	[55,65)	2021-S40	2021-10-04	0.430631	0	Homeless (Streets)	55-64 yo	Strates	42
3	[65,Inf)	2021-S40	2021-10-04	0.559117	0	Homeless (Streets)	65 yo and more	Strates	42
1	[18,25)	2021-S41	2021-10-11	0.616005	0.0255159	Housing	18-24 yo	Strates	43
1	[25,40)	2021-S41	2021-10-11	0.739415	0.0212501	Housing	25-39 yo	Strates	43
1	[40,55)	2021-S41	2021-10-11	0.835244	0.00606398	Housing	40-54 yo	Strates	43
1	[55,65)	2021-S41	2021-10-11	0.888258	0.00618485	Housing	55-64 yo	Strates	43
1	[65,Inf)	2021-S41	2021-10-11	0.902475	0.0170019	Housing	65 yo and more	Strates	43
2	[18,25)	2021-S41	2021-10-11	0.600283	0.0321702	Accomodation	18-24 yo	Strates	43
2	[25,40)	2021-S41	2021-10-11	0.69896	0.0145185	Accomodation	25-39 yo	Strates	43
2	[40,55)	2021-S41	2021-10-11	0.75681	0.00670127	Accomodation	40-54 yo	Strates	43
2	[55,65)	2021-S41	2021-10-11	0.799295	0.00641665	Accomodation	55-64 yo	Strates	43
2	[65,Inf)	2021-S41	2021-10-11	0.792949	0	Accomodation	65 yo and more	Strates	43
3	[18,25)	2021-S41	2021-10-11	0.246415	0.0541442	Homeless (Streets)	18-24 yo	Strates	43
3	[25,40)	2021-S41	2021-10-11	0.393255	0.0125193	Homeless (Streets)	25-39 yo	Strates	43
3	[40,55)	2021-S41	2021-10-11	0.370879	0.0230583	Homeless (Streets)	40-54 yo	Strates	43
3	[55,65)	2021-S41	2021-10-11	0.430631	0	Homeless (Streets)	55-64 yo	Strates	43
3	[65,Inf)	2021-S41	2021-10-11	0.559117	0	Homeless (Streets)	65 yo and more	Strates	43
1	[18,25)	2021-S42	2021-10-18	0.616005	0	Housing	18-24 yo	Strates	44
1	[25,40)	2021-S42	2021-10-18	0.741746	0.00233106	Housing	25-39 yo	Strates	44
1	[40,55)	2021-S42	2021-10-18	0.841234	0.00599003	Housing	40-54 yo	Strates	44
1	[55,65)	2021-S42	2021-10-18	0.897845	0.00958652	Housing	55-64 yo	Strates	44
1	[65,Inf)	2021-S42	2021-10-18	0.906735	0.00425974	Housing	65 yo and more	Strates	44
2	[18,25)	2021-S42	2021-10-18	0.60889	0.00860657	Accomodation	18-24 yo	Strates	44
2	[25,40)	2021-S42	2021-10-18	0.708921	0.0099607	Accomodation	25-39 yo	Strates	44
2	[40,55)	2021-S42	2021-10-18	0.764573	0.00776235	Accomodation	40-54 yo	Strates	44
2	[55,65)	2021-S42	2021-10-18	0.810693	0.0113985	Accomodation	55-64 yo	Strates	44
2	[65,Inf)	2021-S42	2021-10-18	0.818219	0.0252698	Accomodation	65 yo and more	Strates	44
3	[18,25)	2021-S42	2021-10-18	0.257834	0.0114185	Homeless (Streets)	18-24 yo	Strates	44
3	[25,40)	2021-S42	2021-10-18	0.418343	0.0250878	Homeless (Streets)	25-39 yo	Strates	44
3	[40,55)	2021-S42	2021-10-18	0.370879	0	Homeless (Streets)	40-54 yo	Strates	44
3	[55,65)	2021-S42	2021-10-18	0.430631	0	Homeless (Streets)	55-64 yo	Strates	44
3	[65,Inf)	2021-S42	2021-10-18	0.559117	0	Homeless (Streets)	65 yo and more	Strates	44
1	[18,25)	2021-S43	2021-10-25	0.616005	0	Housing	18-24 yo	Strates	45
1	[25,40)	2021-S43	2021-10-25	0.748888	0.00714204	Housing	25-39 yo	Strates	45
1	[40,55)	2021-S43	2021-10-25	0.850937	0.00970237	Housing	40-54 yo	Strates	45
1	[55,65)	2021-S43	2021-10-25	0.897845	0	Housing	55-64 yo	Strates	45
1	[65,Inf)	2021-S43	2021-10-25	0.912187	0.00545247	Housing	65 yo and more	Strates	45
2	[18,25)	2021-S43	2021-10-25	0.609752	0.000862241	Accomodation	18-24 yo	Strates	45
2	[25,40)	2021-S43	2021-10-25	0.712515	0.00359408	Accomodation	25-39 yo	Strates	45
2	[40,55)	2021-S43	2021-10-25	0.768561	0.00398855	Accomodation	40-54 yo	Strates	45
2	[55,65)	2021-S43	2021-10-25	0.810693	0	Accomodation	55-64 yo	Strates	45
2	[65,Inf)	2021-S43	2021-10-25	0.831279	0.0130599	Accomodation	65 yo and more	Strates	45
3	[18,25)	2021-S43	2021-10-25	0.257834	0	Homeless (Streets)	18-24 yo	Strates	45
3	[25,40)	2021-S43	2021-10-25	0.419797	0.00145461	Homeless (Streets)	25-39 yo	Strates	45
3	[40,55)	2021-S43	2021-10-25	0.370879	0	Homeless (Streets)	40-54 yo	Strates	45
3	[55,65)	2021-S43	2021-10-25	0.462712	0.0320811	Homeless (Streets)	55-64 yo	Strates	45
3	[65,Inf)	2021-S43	2021-10-25	0.559117	0	Homeless (Streets)	65 yo and more	Strates	45
1	[18,25)	2021-S44	2021-11-01	0.616005	0	Housing	18-24 yo	Strates	46
1	[25,40)	2021-S44	2021-11-01	0.757887	0.00899898	Housing	25-39 yo	Strates	46
1	[40,55)	2021-S44	2021-11-01	0.851124	0.000187202	Housing	40-54 yo	Strates	46
1	[55,65)	2021-S44	2021-11-01	0.904456	0.00661139	Housing	55-64 yo	Strates	46
1	[65,Inf)	2021-S44	2021-11-01	0.912187	0	Housing	65 yo and more	Strates	46
2	[18,25)	2021-S44	2021-11-01	0.611882	0.00212974	Accomodation	18-24 yo	Strates	46
2	[25,40)	2021-S44	2021-11-01	0.718504	0.00598914	Accomodation	25-39 yo	Strates	46
2	[40,55)	2021-S44	2021-11-01	0.774681	0.00611986	Accomodation	40-54 yo	Strates	46
2	[55,65)	2021-S44	2021-11-01	0.810693	0	Accomodation	55-64 yo	Strates	46
2	[65,Inf)	2021-S44	2021-11-01	0.831279	0	Accomodation	65 yo and more	Strates	46
3	[18,25)	2021-S44	2021-11-01	0.257834	0	Homeless (Streets)	18-24 yo	Strates	46
3	[25,40)	2021-S44	2021-11-01	0.420332	0.000534254	Homeless (Streets)	25-39 yo	Strates	46
3	[40,55)	2021-S44	2021-11-01	0.370879	0	Homeless (Streets)	40-54 yo	Strates	46
3	[55,65)	2021-S44	2021-11-01	0.462712	0	Homeless (Streets)	55-64 yo	Strates	46
3	[65,Inf)	2021-S44	2021-11-01	0.559117	0	Homeless (Streets)	65 yo and more	Strates	46
1	[18,25)	2021-S45	2021-11-08	0.650396	0.0343909	Housing	18-24 yo	Strates	47
1	[25,40)	2021-S45	2021-11-08	0.761563	0.0036759	Housing	25-39 yo	Strates	47
1	[40,55)	2021-S45	2021-11-08	0.857188	0.00606398	Housing	40-54 yo	Strates	47
1	[55,65)	2021-S45	2021-11-08	0.904456	0	Housing	55-64 yo	Strates	47
1	[65,Inf)	2021-S45	2021-11-08	0.92486	0.0126725	Housing	65 yo and more	Strates	47
2	[18,25)	2021-S45	2021-11-08	0.611882	0	Accomodation	18-24 yo	Strates	47
2	[25,40)	2021-S45	2021-11-08	0.721697	0.00319288	Accomodation	25-39 yo	Strates	47
2	[40,55)	2021-S45	2021-11-08	0.780618	0.00593713	Accomodation	40-54 yo	Strates	47
2	[55,65)	2021-S45	2021-11-08	0.824138	0.0134444	Accomodation	55-64 yo	Strates	47
2	[65,Inf)	2021-S45	2021-11-08	0.839217	0.00793763	Accomodation	65 yo and more	Strates	47
3	[18,25)	2021-S45	2021-11-08	0.259437	0.00160352	Homeless (Streets)	18-24 yo	Strates	47
3	[25,40)	2021-S45	2021-11-08	0.423537	0.00320552	Homeless (Streets)	25-39 yo	Strates	47
3	[40,55)	2021-S45	2021-11-08	0.40363	0.0327514	Homeless (Streets)	40-54 yo	Strates	47
3	[55,65)	2021-S45	2021-11-08	0.462712	0	Homeless (Streets)	55-64 yo	Strates	47
3	[65,Inf)	2021-S45	2021-11-08	0.559117	0	Homeless (Streets)	65 yo and more	Strates	47
1	[18,25)	2021-S46	2021-11-15	0.682035	0.0316397	Housing	18-24 yo	Strates	48
1	[25,40)	2021-S46	2021-11-15	0.765545	0.00398223	Housing	25-39 yo	Strates	48
1	[40,55)	2021-S46	2021-11-15	0.857188	0	Housing	40-54 yo	Strates	48
1	[55,65)	2021-S46	2021-11-15	0.904456	0	Housing	55-64 yo	Strates	48
1	[65,Inf)	2021-S46	2021-11-15	0.93229	0.00742978	Housing	65 yo and more	Strates	48
2	[18,25)	2021-S46	2021-11-15	0.617402	0.00552002	Accomodation	18-24 yo	Strates	48
2	[25,40)	2021-S46	2021-11-15	0.724402	0.0027049	Accomodation	25-39 yo	Strates	48
2	[40,55)	2021-S46	2021-11-15	0.786328	0.00570971	Accomodation	40-54 yo	Strates	48
2	[55,65)	2021-S46	2021-11-15	0.834201	0.0100637	Accomodation	55-64 yo	Strates	48
2	[65,Inf)	2021-S46	2021-11-15	0.850342	0.0111251	Accomodation	65 yo and more	Strates	48
3	[18,25)	2021-S46	2021-11-15	0.269058	0.00962114	Homeless (Streets)	18-24 yo	Strates	48
3	[25,40)	2021-S46	2021-11-15	0.431606	0.00806876	Homeless (Streets)	25-39 yo	Strates	48
3	[40,55)	2021-S46	2021-11-15	0.404529	0.000898466	Homeless (Streets)	40-54 yo	Strates	48
3	[55,65)	2021-S46	2021-11-15	0.462712	0	Homeless (Streets)	55-64 yo	Strates	48
3	[65,Inf)	2021-S46	2021-11-15	0.559117	0	Homeless (Streets)	65 yo and more	Strates	48
1	[18,25)	2021-S47	2021-11-22	0.682035	0	Housing	18-24 yo	Strates	49
1	[25,40)	2021-S47	2021-11-22	0.765545	0	Housing	25-39 yo	Strates	49
1	[40,55)	2021-S47	2021-11-22	0.860653	0.00346513	Housing	40-54 yo	Strates	49
1	[55,65)	2021-S47	2021-11-22	0.904456	0	Housing	55-64 yo	Strates	49
1	[65,Inf)	2021-S47	2021-11-22	0.93229	0	Housing	65 yo and more	Strates	49
2	[18,25)	2021-S47	2021-11-22	0.617402	0	Accomodation	18-24 yo	Strates	49
2	[25,40)	2021-S47	2021-11-22	0.728502	0.00410005	Accomodation	25-39 yo	Strates	49
2	[40,55)	2021-S47	2021-11-22	0.787863	0.00153484	Accomodation	40-54 yo	Strates	49
2	[55,65)	2021-S47	2021-11-22	0.837634	0.00343216	Accomodation	55-64 yo	Strates	49
2	[65,Inf)	2021-S47	2021-11-22	0.850342	0	Accomodation	65 yo and more	Strates	49
3	[18,25)	2021-S47	2021-11-22	0.270662	0.00160352	Homeless (Streets)	18-24 yo	Strates	49
3	[25,40)	2021-S47	2021-11-22	0.450839	0.0192331	Homeless (Streets)	25-39 yo	Strates	49
3	[40,55)	2021-S47	2021-11-22	0.405427	0.000898466	Homeless (Streets)	40-54 yo	Strates	49
3	[55,65)	2021-S47	2021-11-22	0.462712	0	Homeless (Streets)	55-64 yo	Strates	49
3	[65,Inf)	2021-S47	2021-11-22	0.559117	0	Homeless (Streets)	65 yo and more	Strates	49
1	[18,25)	2021-S48	2021-11-29	0.682035	0	Housing	18-24 yo	Strates	50
1	[25,40)	2021-S48	2021-11-29	0.770096	0.00455112	Housing	25-39 yo	Strates	50
1	[40,55)	2021-S48	2021-11-29	0.864118	0.00346513	Housing	40-54 yo	Strates	50
1	[55,65)	2021-S48	2021-11-29	0.904456	0	Housing	55-64 yo	Strates	50
1	[65,Inf)	2021-S48	2021-11-29	0.938216	0.00592659	Housing	65 yo and more	Strates	50
2	[18,25)	2021-S48	2021-11-29	0.617402	0	Accomodation	18-24 yo	Strates	50
2	[25,40)	2021-S48	2021-11-29	0.731573	0.00307149	Accomodation	25-39 yo	Strates	50
2	[40,55)	2021-S48	2021-11-29	0.792802	0.00493882	Accomodation	40-54 yo	Strates	50
2	[55,65)	2021-S48	2021-11-29	0.837634	0	Accomodation	55-64 yo	Strates	50
2	[65,Inf)	2021-S48	2021-11-29	0.850342	0	Accomodation	65 yo and more	Strates	50
3	[18,25)	2021-S48	2021-11-29	0.270662	0	Homeless (Streets)	18-24 yo	Strates	50
3	[25,40)	2021-S48	2021-11-29	0.450839	0	Homeless (Streets)	25-39 yo	Strates	50
3	[40,55)	2021-S48	2021-11-29	0.405427	0	Homeless (Streets)	40-54 yo	Strates	50
3	[55,65)	2021-S48	2021-11-29	0.462712	0	Homeless (Streets)	55-64 yo	Strates	50
3	[65,Inf)	2021-S48	2021-11-29	0.559117	0	Homeless (Streets)	65 yo and more	Strates	50
1	[18,25)	2021-S49	2021-12-06	0.682035	0	Housing	18-24 yo	Strates	51
1	[25,40)	2021-S49	2021-12-06	0.776583	0.00648643	Housing	25-39 yo	Strates	51
1	[40,55)	2021-S49	2021-12-06	0.864118	0	Housing	40-54 yo	Strates	51
1	[55,65)	2021-S49	2021-12-06	0.904456	0	Housing	55-64 yo	Strates	51
1	[65,Inf)	2021-S49	2021-12-06	0.952605	0.0143885	Housing	65 yo and more	Strates	51
2	[18,25)	2021-S49	2021-12-06	0.618264	0.000862241	Accomodation	18-24 yo	Strates	51
2	[25,40)	2021-S49	2021-12-06	0.73468	0.00310711	Accomodation	25-39 yo	Strates	51
2	[40,55)	2021-S49	2021-12-06	0.792802	0	Accomodation	40-54 yo	Strates	51
2	[55,65)	2021-S49	2021-12-06	0.837634	0	Accomodation	55-64 yo	Strates	51
2	[65,Inf)	2021-S49	2021-12-06	0.86703	0.0166876	Accomodation	65 yo and more	Strates	51
3	[18,25)	2021-S49	2021-12-06	0.270662	0	Homeless (Streets)	18-24 yo	Strates	51
3	[25,40)	2021-S49	2021-12-06	0.450839	0	Homeless (Streets)	25-39 yo	Strates	51
3	[40,55)	2021-S49	2021-12-06	0.405427	0	Homeless (Streets)	40-54 yo	Strates	51
3	[55,65)	2021-S49	2021-12-06	0.462712	0	Homeless (Streets)	55-64 yo	Strates	51
3	[65,Inf)	2021-S49	2021-12-06	0.559117	0	Homeless (Streets)	65 yo and more	Strates	51
1	[18,25)	2021-S50	2021-12-13	0.682035	0	Housing	18-24 yo	Strates	52
1	[25,40)	2021-S50	2021-12-13	0.776583	0	Housing	25-39 yo	Strates	52
1	[40,55)	2021-S50	2021-12-13	0.864118	0	Housing	40-54 yo	Strates	52
1	[55,65)	2021-S50	2021-12-13	0.904456	0	Housing	55-64 yo	Strates	52
1	[65,Inf)	2021-S50	2021-12-13	0.952605	0	Housing	65 yo and more	Strates	52
2	[18,25)	2021-S50	2021-12-13	0.618264	0	Accomodation	18-24 yo	Strates	52
2	[25,40)	2021-S50	2021-12-13	0.73468	0	Accomodation	25-39 yo	Strates	52
2	[40,55)	2021-S50	2021-12-13	0.792802	0	Accomodation	40-54 yo	Strates	52
2	[55,65)	2021-S50	2021-12-13	0.846031	0.00839765	Accomodation	55-64 yo	Strates	52
2	[65,Inf)	2021-S50	2021-12-13	0.874967	0.00793763	Accomodation	65 yo and more	Strates	52
3	[18,25)	2021-S50	2021-12-13	0.270662	0	Homeless (Streets)	18-24 yo	Strates	52
3	[25,40)	2021-S50	2021-12-13	0.450839	0	Homeless (Streets)	25-39 yo	Strates	52
3	[40,55)	2021-S50	2021-12-13	0.405427	0	Homeless (Streets)	40-54 yo	Strates	52
3	[55,65)	2021-S50	2021-12-13	0.462712	0	Homeless (Streets)	55-64 yo	Strates	52
3	[65,Inf)	2021-S50	2021-12-13	0.559117	0	Homeless (Streets)	65 yo and more	Strates	52
1	[18,25)	2021-S51	2021-12-20	0.682035	0	Housing	18-24 yo	Strates	53
1	[25,40)	2021-S51	2021-12-20	0.776583	0	Housing	25-39 yo	Strates	53
1	[40,55)	2021-S51	2021-12-20	0.864118	0	Housing	40-54 yo	Strates	53
1	[55,65)	2021-S51	2021-12-20	0.904456	0	Housing	55-64 yo	Strates	53
1	[65,Inf)	2021-S51	2021-12-20	0.952605	0	Housing	65 yo and more	Strates	53
2	[18,25)	2021-S51	2021-12-20	0.618264	0	Accomodation	18-24 yo	Strates	53
2	[25,40)	2021-S51	2021-12-20	0.73468	0	Accomodation	25-39 yo	Strates	53
2	[40,55)	2021-S51	2021-12-20	0.792802	0	Accomodation	40-54 yo	Strates	53
2	[55,65)	2021-S51	2021-12-20	0.846031	0	Accomodation	55-64 yo	Strates	53
2	[65,Inf)	2021-S51	2021-12-20	0.874967	0	Accomodation	65 yo and more	Strates	53
3	[18,25)	2021-S51	2021-12-20	0.270662	0	Homeless (Streets)	18-24 yo	Strates	53
3	[25,40)	2021-S51	2021-12-20	0.450839	0	Homeless (Streets)	25-39 yo	Strates	53
3	[40,55)	2021-S51	2021-12-20	0.405427	0	Homeless (Streets)	40-54 yo	Strates	53
3	[55,65)	2021-S51	2021-12-20	0.462712	0	Homeless (Streets)	55-64 yo	Strates	53
3	[65,Inf)	2021-S51	2021-12-20	0.559117	0	Homeless (Streets)	65 yo and more	Strates	53
