# Supplementary material for: Estimating COVID-19 vaccine uptake and its drivers among migrants, homeless and precariously housed people in France
Source: Commun Med (Lond). 2023 Feb 20;3:30. doi: 10.1038/s43856-023-00257-1 (PMC9939372; doi:10.1038/s43856-023-00257-1)
Supplement: Supplementary file 13 — Supplementary Dataset 12 [file 43856_2023_257_MOESM13_ESM.xlsx]

## Sheet: Feuil1
sitebis	nb_vacci	propvacci	weight	predicted	sd_predicted	lower_raw	lower_predict	upper_raw	upper_predict	mean1	lowerbound1	upperbound1	mean2	lowerbound2	upperbound2	mean3	lowerbound3	upperbound3
309	8	100	34.992188	93.10275	3.260108	93.61018	86.71293	106.3898	99.49256	85.57	82.77	87.99
301	2	100	77.760417	95.03088	3.485525	93.16837	88.19926	106.8316	101.8625	85.57	82.77	87.99
350	31	100	99.977679	85.71155	2.479355	95.14046	80.85201	104.8595	90.57108	85.57	82.77	87.99
346	27	100	26.917067	86.99697	2.60249	94.89912	81.89609	105.1009	92.09785	85.57	82.77	87.99
351	32	96.15	25.920139	85.39019	2.449667	91.34866	80.58884	100.9513	90.19154	85.57	82.77	87.99
323	16	95.45	31.81108	90.53189	2.971058	89.62672	84.70862	101.2733	96.35516	85.57	82.77	87.99
303	3	95.35	16.275436	94.70953	3.447514	88.59287	87.9524	102.1071	101.4667	85.57	82.77	87.99
335_2	25	95.24	33.325893	87.63969	2.666473	90.01371	82.4134	100.4663	92.86597	85.57	82.77	87.99
311	10	95	34.992188	92.46003	3.1865	88.75446	86.21449	101.2455	98.70557	85.57	82.77	87.99
307	6	94.74	36.833882	93.74546	3.334517	88.20435	87.20981	101.2757	100.2811	85.57	82.77	87.99
324	17	94.44	38.880208	90.21053	2.936023	88.68539	84.45592	100.1946	95.96514	85.57	82.77	87.99
305	5	93.1	24.132543	94.06681	3.372004	86.49088	87.45768	99.70913	100.6759	85.57	82.77	87.99
328	18	92.31	26.917067	89.88918	2.901261	86.62353	84.20271	97.99648	95.57565	85.57	82.77	87.99
385	33	92	27.99375	85.06883	2.420449	87.25592	80.32475	96.74408	89.81291	85.57	82.77	87.99
330	20	91.67	29.160156	89.24647	2.832598	86.11811	83.69457	97.22189	94.79836	85.57	82.77	87.99
349	30	86.96	30.427989	86.0329	2.509498	82.04138	81.11428	91.87862	90.95152	85.57	82.77	87.99
304	4	86.96	30.427989	94.38817	3.409672	80.27705	87.70522	93.64296	101.0711	85.57	82.77	87.99
310	9	86.36	31.81108	92.78139	3.223201	80.04253	86.46391	92.67747	99.09886	85.57	82.77	87.99
319	14	85	34.992188	91.17461	3.04191	79.03786	85.21246	90.96214	97.13675	85.57	82.77	87.99
333	23	82.93	17.06936	88.28239	2.731917	77.57544	82.92783	88.28455	93.63696	85.57	82.77	87.99
331	21	82.93	17.06936	88.92511	2.798718	77.44451	83.43962	88.41549	94.4106	85.57	82.77	87.99
314	12	82.61	30.427989	91.81732	3.113746	76.50706	85.71438	88.71294	97.92027	85.57	82.77	87.99
148_2	1	78.26	41.881699	95.35224	3.5237	71.35355	88.44579	85.16645	102.2587	85.57	82.77	87.99
332	22	77.27	31.81108	88.60375	2.765154	71.8503	83.18405	82.6897	94.02345	85.57	82.77	87.99
315	13	77.14	19.995536	91.49596	3.077709	71.10769	85.46365	83.17231	97.52827	85.57	82.77	87.99
322	15	75	34.992188	90.85325	3.006356	69.10754	84.96079	80.89246	96.7457	85.57	82.77	87.99
501	34	75	29.166667	84.74747	2.39172	70.31223	80.05971	79.68777	89.43524	85.57	82.77	87.99
911	38	75	5.4012346	83.46205	2.282044	70.52719	78.98924	79.47281	87.93486	85.57	82.77	87.99
308	7	75	17.496094	93.4241	3.297216	68.53745	86.96156	81.46255	99.88665	85.57	82.77	87.99
347	28	73.91	30.427989	86.67561	2.571081	68.87068	81.63629	78.94932	91.71494	85.57	82.77	87.99
329	19	71.88	21.870117	89.56783	2.866783	66.26111	83.94893	77.49889	95.18672	85.57	82.77	87.99
334	24	71.88	21.870117	87.96104	2.699019	66.58992	82.67097	77.17007	93.25112	85.57	82.77	87.99
313	11	70.83	29.160156	92.13867	3.150012	64.65598	85.96465	77.00402	98.3127	85.57	82.77	87.99
336	26	68.75	21.870117	87.31833	2.634293	63.58679	82.15511	73.91322	92.48154	85.57	82.77	87.99
348	29	67.74	22.575605	86.35426	2.540078	62.76145	81.3757	72.71855	91.33281	85.57	82.77	87.99
504	35	66.67	38.888889	84.42612	2.363496	62.03755	79.79366	71.30245	89.05857	85.57	82.77	87.99
528	37	33.33	38.888889	83.78341	2.308639	28.80507	79.25848	37.85493	88.30834	85.57	82.77	87.99
508	36	0	58.333333	84.10476	2.335796	-4.57816	79.5266	4.57816	88.68292	85.57	82.77	87.99
155_2	78	100	96.327907	70.60779	1.907387	96.26152	66.86931	103.7385	74.34627				75.4	72.93	77.72
109	44	100	35.677003	81.53391	2.135432	95.81455	77.34846	104.1854	85.71936				75.4	72.93	77.72
723	136	100	2	51.96911	3.584357	92.97466	44.94377	107.0253	58.99445				75.4	72.93	77.72
146	66	100	96.327907	74.46407	1.852043	96.37	70.83406	103.63	78.09407				75.4	72.93	77.72
118	52	95.45	43.785412	78.96306	1.980618	91.56799	75.08105	99.33201	82.84507				75.4	72.93	77.72
119	53	94.74	50.698898	78.6417	1.965039	90.88852	74.79022	98.59148	82.49318				75.4	72.93	77.72
543	131	93.75	1.5625	53.5759	3.39385	87.09805	46.92395	100.4019	60.22784				75.4	72.93	77.72
234	106	91.3	29.882126	61.60981	2.527199	86.34669	56.6565	96.25331	66.56312				75.4	72.93	77.72
901	138	90.91	5.8922559	51.3264	3.661648	83.73317	44.14957	98.08683	58.50323				75.4	72.93	77.72
221	94	90.91	31.240404	65.46609	2.19563	86.60657	61.16265	95.21343	69.76952				75.4	72.93	77.72
252	121	90.91	31.240404	56.78946	3.026967	84.97714	50.85661	96.84286	62.72231				75.4	72.93	77.72
129	58	90.7	22.401839	77.03492	1.901227	86.97359	73.30852	94.42641	80.76132				75.4	72.93	77.72
111	46	90	48.163953	80.8912	2.092013	85.89966	76.79086	94.10034	84.99154				75.4	72.93	77.72
149	69	89.66	33.21652	73.5	1.851357	86.03134	69.87134	93.28866	77.12866				75.4	72.93	77.72
247	116	88.89	76.365432	58.39624	2.852408	83.29928	52.80553	94.48072	63.98696				75.4	72.93	77.72
106	42	88.46	37.049195	82.17662	2.181695	84.18388	77.9005	92.73612	86.45274				75.4	72.93	77.72
153_1	74	87.5	120.40988	71.89322	1.871927	83.83102	68.22424	91.16898	75.56219				75.4	72.93	77.72
123	56	86.96	41.881699	77.67764	1.923857	83.18924	73.90688	90.73076	81.44839				75.4	72.93	77.72
114	49	86.36	40.136628	79.92713	2.032608	82.37609	75.94322	90.34391	83.91104				75.4	72.93	77.72
151_2	72	86.36	43.785412	72.53593	1.860471	82.71348	68.8894	90.00652	76.18245				75.4	72.93	77.72
229	101	86.36	31.240404	63.21659	2.379818	81.69556	58.55215	91.02444	67.88103				75.4	72.93	77.72
147	67	85.71	137.6113	74.14271	1.850723	82.08258	70.51529	89.33742	77.77013				75.4	72.93	77.72
108	43	85.71	45.870432	81.85527	2.15822	81.47989	77.62516	89.94011	86.08538				75.4	72.93	77.72
910	147	85	3.2407407	48.43419	4.015958	77.12872	40.56292	92.87128	56.30547				75.4	72.93	77.72
127	57	84.21	50.698898	77.35628	1.912047	80.46239	73.60867	87.95761	81.10389				75.4	72.93	77.72
131	59	83.87	31.073518	76.71356	1.891413	80.16283	73.00639	87.57717	80.42073				75.4	72.93	77.72
104	40	83.33	40.136628	82.81934	2.230623	78.95798	78.44732	87.70202	87.19135				75.4	72.93	77.72
156_1	79	83.33	53.515504	70.28643	1.918784	79.56918	66.52561	87.09081	74.04725				75.4	72.93	77.72
121	55	82.76	33.21652	77.99899	1.936639	78.96419	74.20318	86.55581	81.79481				75.4	72.93	77.72
117	51	82.35	56.663475	79.28442	1.997087	78.43571	75.37012	86.26429	83.19871				75.4	72.93	77.72
113	48	81.82	43.785412	80.24848	2.051616	77.79884	76.22732	85.84117	84.26965				75.4	72.93	77.72
905	142	81.82	5.8922559	50.04097	3.817886	74.33694	42.55792	89.30305	57.52403				75.4	72.93	77.72
156_2	80	81.82	43.785412	69.96508	1.93116	78.03493	66.18001	85.60507	73.75015				75.4	72.93	77.72
142	64	81.25	60.204942	75.10678	1.857947	77.60842	71.4652	84.89158	78.74836				75.4	72.93	77.72
335_1	125	80.77	25.455144	55.50404	3.171168	74.55451	49.28855	86.98549	61.71952				75.4	72.93	77.72
154	76	80	64.218605	71.2505	1.8876	76.3003	67.5508	83.6997	74.9502				75.4	72.93	77.72
238	110	80	34.364444	60.32438	2.65293	74.80025	55.12464	85.19975	65.52412				75.4	72.93	77.72
155_1	77	80	48.163953	70.92915	1.896987	76.28191	67.21105	83.71809	74.64724				75.4	72.93	77.72
541	130	79.59	3.9215686	53.89725	3.356258	73.01173	47.31898	86.16827	60.47552				75.4	72.93	77.72
214	90	78.95	36.173099	66.75151	2.104313	74.82555	62.62706	83.07446	70.87596				75.4	72.93	77.72
204	83	78.26	29.882126	69.00101	1.973974	74.39101	65.13202	82.12899	72.87				75.4	72.93	77.72
903	140	78	1.2962963	50.68369	3.739502	70.67058	43.35426	85.32942	58.01311				75.4	72.93	77.72
101	39	77.78	53.515504	83.14069	2.256032	73.35818	78.71887	82.20182	87.56252				75.4	72.93	77.72
211	88	77.78	25.455144	67.39423	2.06302	73.73648	63.35071	81.82352	71.43774				75.4	72.93	77.72
237	109	77.27	31.240404	60.64574	2.620906	72.13303	55.50877	82.40697	65.78271				75.4	72.93	77.72
150	70	77.14	27.522259	73.17864	1.85331	73.50751	69.54616	80.77248	76.81113				75.4	72.93	77.72
203	82	76.67	11.454815	69.32236	1.958775	72.8308	65.48316	80.5092	73.16157				75.4	72.93	77.72
251	120	76.47	40.428758	57.11082	2.991519	70.60662	51.24744	82.33337	62.97419				75.4	72.93	77.72
242	113	76.32	18.08655	59.36031	2.751172	70.9277	53.96802	81.7123	64.75261				75.4	72.93	77.72
116	50	76.19	45.870432	79.60577	2.014424	72.24173	75.6575	80.13828	83.55405				75.4	72.93	77.72
222	95	75.86	23.699617	65.14473	2.220149	71.50851	60.79324	80.21149	69.49622				75.4	72.93	77.72
231	103	75.61	16.763144	62.57388	2.437353	70.83279	57.79667	80.38721	67.35109				75.4	72.93	77.72
254	123	75	28.637037	56.14675	3.098602	68.92674	50.07349	81.07326	62.22001				75.4	72.93	77.72
225	97	75	34.364444	64.50201	2.271061	70.54872	60.05074	79.45128	68.95329				75.4	72.93	77.72
218	92	75	28.637037	66.1088	2.148576	70.78879	61.89759	79.21121	70.32001				75.4	72.93	77.72
503	126	75	29.166667	55.18268	3.207781	68.71275	48.89543	81.28725	61.46993				75.4	72.93	77.72
210	87	75	28.637037	67.71558	2.043545	70.99465	63.71024	79.00535	71.72093				75.4	72.93	77.72
112	47	73.68	50.698898	80.56984	2.071425	69.62	76.50984	77.73999	84.62984				75.4	72.93	77.72
144	65	73.33	21.406202	74.78542	1.854453	69.69527	71.1507	76.96473	78.42015				75.4	72.93	77.72
133	60	72.73	41.881699	76.3922	1.882622	69.04006	72.70226	76.41994	80.08215				75.4	72.93	77.72
153_2	75	72.73	87.570825	71.57186	1.879242	69.04668	67.88855	76.41331	75.25517				75.4	72.93	77.72
202	81	72.22	12.727572	69.64372	1.944497	68.40878	65.8325	76.03121	73.45494				75.4	72.93	77.72
212	89	71.43	32.728042	67.07287	2.083284	67.34676	62.98963	75.51324	71.15611				75.4	72.93	77.72
228	100	71.05	18.08655	63.53795	2.351812	66.44044	58.9284	75.65955	68.1475				75.4	72.93	77.72
250	119	70.83	28.637037	57.43217	2.95633	65.03559	51.63777	76.6244	63.22658				75.4	72.93	77.72
110	45	70.59	56.663475	81.21255	2.113356	66.44782	77.07037	74.73218	85.35474				75.4	72.93	77.72
232	104	70	34.364444	62.25252	2.466846	65.16498	57.4175	74.83502	67.08754				75.4	72.93	77.72
248	117	70	34.364444	58.07489	2.886764	64.34194	52.41683	75.65806	63.73294				75.4	72.93	77.72
550	134	69.23	1.1538462	52.61183	3.507668	62.35497	45.7368	76.10503	59.48686				75.4	72.93	77.72
227	99	68.18	31.240404	63.8593	2.324338	63.6243	59.3036	72.7357	68.415				75.4	72.93	77.72
152	73	66.67	45.870432	72.21457	1.865666	63.01329	68.55786	70.32671	75.87128				75.4	72.93	77.72
235	107	66.67	32.728042	61.28845	2.558026	61.65627	56.27472	71.68373	66.30219				75.4	72.93	77.72
906	143	66.67	7.2016461	49.71962	3.857267	59.10976	42.15938	74.23024	57.27986				75.4	72.93	77.72
233	105	66.67	45.819259	61.93116	2.4968	61.77627	57.03743	71.56373	66.82489				75.4	72.93	77.72
239	111	66.67	32.728042	60.00303	2.685324	61.40676	54.73979	71.93324	65.26626				75.4	72.93	77.72
135	61	65	48.163953	76.07085	1.874868	61.32526	72.3961	68.67474	79.74559				75.4	72.93	77.72
230	102	64.52	22.170609	62.89523	2.408338	59.79966	58.17489	69.24034	67.61558				75.4	72.93	77.72
246	115	63.64	31.240404	58.7176	2.81835	58.11604	53.19363	69.16396	64.24156				75.4	72.93	77.72
926	148	63.64	5.8922559	48.11283	4.055907	55.69042	40.16326	71.58958	56.06241				75.4	72.93	77.72
138	62	63.64	87.570825	75.7495	1.868163	59.9784	72.0879	67.3016	79.41109				75.4	72.93	77.72
209	86	63.64	31.240404	68.03694	2.024879	59.67124	64.06818	67.60876	72.00571				75.4	72.93	77.72
908	145	62.5	8.1018519	49.0769	3.936386	54.78468	41.36159	70.21532	56.79222				75.4	72.93	77.72
105	41	62.5	60.204942	82.49798	2.205836	58.17656	78.17454	66.82344	86.82142				75.4	72.93	77.72
530	128	62.5	14.583333	54.53997	3.281627	56.06801	48.10798	68.93199	60.97196				75.4	72.93	77.72
236	108	61.9	32.728042	60.96709	2.589267	56.82504	55.89213	66.97496	66.04206				75.4	72.93	77.72
909	146	60	6.4814815	48.75555	3.976117	52.20681	40.96236	67.79319	56.54874				75.4	72.93	77.72
207	84	60	34.364444	68.67965	1.990072	56.09946	64.77911	63.90054	72.58019				75.4	72.93	77.72
208	85	60	32.728042	68.35829	2.007048	56.06618	64.42448	63.93382	72.29211				75.4	72.93	77.72
904	141	60	6.4814815	50.36233	3.77863	52.59388	42.95621	67.40611	57.76845				75.4	72.93	77.72
535	129	60	23.333333	54.21861	3.318848	53.49506	47.71367	66.50494	60.72355				75.4	72.93	77.72
547	133	60	23.333333	52.93318	3.469561	53.19966	46.13284	66.80034	59.73352				75.4	72.93	77.72
253	122	59.09	31.240404	56.46811	3.062664	53.08718	50.46528	65.09282	62.47093				75.4	72.93	77.72
249	118	59.09	31.240404	57.75353	2.921408	53.36404	52.02757	64.81596	63.47949				75.4	72.93	77.72
226	98	59.09	31.240404	64.18066	2.297414	54.58707	59.67772	63.59293	68.68359				75.4	72.93	77.72
716	135	57.14	2.8571429	52.29047	3.545935	50.18997	45.34044	64.09003	59.2405				75.4	72.93	77.72
243	114	57.14	49.092063	59.03896	2.784601	51.68218	53.58114	62.59782	64.49677				75.4	72.93	77.72
151_1	71	56.25	60.204942	72.85728	1.856349	52.61155	69.21884	59.88845	76.49573				75.4	72.93	77.72
120	54	55	48.163953	78.32034	1.950373	51.17727	74.49761	58.82273	82.14307				75.4	72.93	77.72
223	96	55	34.364444	64.82337	2.2453	50.59921	60.42258	59.40079	69.22416				75.4	72.93	77.72
148_1	68	54.55	43.785412	73.82136	1.850494	50.92303	70.19439	58.17697	77.44833				75.4	72.93	77.72
220	93	54.17	28.637037	65.78745	2.171766	49.91334	61.53078	58.42666	70.04411				75.4	72.93	77.72
255	124	52.38	32.728042	55.82539	3.134773	46.23584	49.68124	58.52415	61.96954				75.4	72.93	77.72
546	132	52.17	1.6086957	53.25454	3.43162	45.44402	46.52856	58.89598	59.98051				75.4	72.93	77.72
139	63	50	96.327907	75.42814	1.86252	46.34946	71.7776	53.65054	79.07867				75.4	72.93	77.72
216	91	50	31.240404	66.43015	2.126085	45.83287	62.26303	54.16713	70.59728				75.4	72.93	77.72
900	137	50	6.4814815	51.64776	3.62293	42.89906	44.54682	57.10094	58.7487				75.4	72.93	77.72
240	112	42.86	32.728042	59.68167	2.718076	37.53257	54.35424	48.18743	65.0091				75.4	72.93	77.72
907	144	30	6.4814815	49.39826	3.896768	22.36234	41.7606	37.63766	57.03593				75.4	72.93	77.72
520	127	25	29.166667	54.86132	3.244603	18.64058	48.5019	31.35942	61.22074				75.4	72.93	77.72
902	139	10	6.4814815	51.00504	3.700507	2.747007	43.75205	17.25299	58.25804				75.4	72.93	77.72
534	162	100	9.7222222	43.61385	4.624838	90.93532	34.54916	109.0647	52.67853							42.02	34.57	49.85
706	188	100	5	35.25858	5.715117	88.79837	24.05695	111.2016	46.46021							42.02	34.57	49.85
527	160	100	29.166667	44.25656	4.542587	91.09653	35.35309	108.9035	53.16003							42.02	34.57	49.85
552	170	92.31	2.8571429	41.04299	4.956501	82.59526	31.32825	102.0247	50.75773							42.02	34.57	49.85
610	175	84.62	7.6923077	39.43621	5.16569	74.49525	29.31146	94.74475	49.56096							42.02	34.57	49.85
548	167	80	20	42.00706	4.831658	70.52995	32.53701	89.47005	51.47711							42.02	34.57	49.85
542	164	76.19	1.5909091	42.97113	4.707369	66.96355	33.74469	85.41644	52.19757							42.02	34.57	49.85
615	178	75	2.5	38.47214	5.291816	64.62804	28.10018	85.37196	48.8441							42.02	34.57	49.85
551	169	74.07	7.4074074	41.36435	4.914828	64.43694	31.73129	83.70306	50.99741							42.02	34.57	49.85
525	159	71.43	16.666667	44.57792	4.501571	62.60692	35.75484	80.25308	53.40099							42.02	34.57	49.85
544	165	70.59	2.9411765	42.64978	4.748734	61.28248	33.34226	79.89752	51.95729							42.02	34.57	49.85
524	158	66.67	19.444444	44.89927	4.460631	57.92716	36.15643	75.41283	53.64211							42.02	34.57	49.85
702	184	66.67	9.8333333	36.544	5.545301	55.80121	25.67521	77.53879	47.41279							42.02	34.57	49.85
618	180	66.67	4	37.82943	5.376136	56.13277	27.2922	77.20723	48.36666							42.02	34.57	49.85
701	183	66.67	7.6666667	36.86536	5.502947	55.88422	26.07958	77.45577	47.65113							42.02	34.57	49.85
705	187	66.67	4.5	35.57993	5.672605	55.55169	24.46163	77.78831	46.69824							42.02	34.57	49.85
549	168	66.67	3	41.68571	4.873213	57.1185	32.13421	76.2215	51.23721							42.02	34.57	49.85
507	152	63.64	10.606061	46.82741	4.216708	55.37525	38.56266	71.90475	55.09216							42.02	34.57	49.85
506	151	62.5	14.583333	47.14877	4.176362	54.31433	38.9631	70.68567	55.33443							42.02	34.57	49.85
545	166	61.82	1.1785714	42.32842	4.790165	52.43128	32.9397	71.20872	51.71714							42.02	34.57	49.85
620	182	60	12	37.18671	5.460634	49.29716	26.48387	70.70284	47.88956							42.02	34.57	49.85
917	201	60	6.4814815	31.08094	6.270865	47.7091	18.79005	72.29089	43.37184							42.02	34.57	49.85
607	172	55.56	7.2727273	40.40028	5.040016	45.68157	30.52185	65.43843	50.27871							42.02	34.57	49.85
616	179	55.56	8.6666667	38.15078	5.333953	45.10545	27.69624	66.01455	48.60533							42.02	34.57	49.85
513	156	50	19.444444	45.54198	4.378987	41.41719	36.95917	58.58281	54.1248							42.02	34.57	49.85
715	190	50	3	34.61586	5.800251	38.63151	23.24737	61.36849	45.98436							42.02	34.57	49.85
505	150	50	19.444444	47.47012	4.136112	41.89322	39.36335	58.10678	55.5769							42.02	34.57	49.85
539	163	50	9.7222222	43.29249	4.666069	40.8545	34.14699	59.1455	52.43798							42.02	34.57	49.85
918	202	50	6.4814815	30.75958	6.313829	37.62489	18.38448	62.37511	43.13469							42.02	34.57	49.85
512	155	50	19.444444	45.86334	4.338288	41.49696	37.36029	58.50304	54.36638							42.02	34.57	49.85
912	196	45	1.0802469	32.68773	6.056478	33.1293	20.81703	56.8707	44.55842							42.02	34.57	49.85
924	208	40	6.4814815	28.83145	6.572172	27.11854	15.94999	52.88146	41.7129							42.02	34.57	49.85
719	192	37.5	1.875	33.97315	5.885526	25.96437	22.43752	49.03563	45.50878							42.02	34.57	49.85
704	186	33.33	5	35.90129	5.630132	22.29494	24.86623	44.36506	46.93634							42.02	34.57	49.85
516	157	33.33	19.444444	45.22063	4.419769	24.66725	36.55788	41.99275	53.88337							42.02	34.57	49.85
619	181	33.33	2.2222222	37.50807	5.418363	22.71001	26.88808	43.94999	48.12806							42.02	34.57	49.85
612	177	25	9.375	38.7935	5.249726	14.71054	28.50404	35.28946	49.08296							42.02	34.57	49.85
921	205	22.22	7.2016461	29.79552	6.442884	9.591948	17.16746	34.84805	42.42357							42.02	34.57	49.85
703	185	20	17.2	36.22264	5.587697	9.048115	25.27076	30.95189	47.17453							42.02	34.57	49.85
923	207	20	3.2407407	29.1528	6.529051	7.20306	16.35586	32.79694	41.94974							42.02	34.57	49.85
915	199	20	6.4814815	31.72365	6.185022	7.877357	19.60101	32.12264	43.8463							42.02	34.57	49.85
511	154	16.67	19.444444	46.1847	4.297673	8.24656	37.76126	25.09344	54.60814							42.02	34.57	49.85
925	209	10	6.4814815	28.51009	6.615317	-2.966021	15.54407	22.96602	41.47611							42.02	34.57	49.85
916	200	10	3.2407407	31.4023	6.22793	-2.206742	19.19556	22.20674	43.60904							42.02	34.57	49.85
608	173	9.09	7.2727273	40.07892	5.081855	-.8704355	30.11849	19.05044	50.03936							42.02	34.57	49.85
609	174	0	4.2857143	39.75757	5.123746	-10.04254	29.71502	10.04254	49.80011							42.02	34.57	49.85
721	194	0	13	33.33044	5.970937	-11.70304	21.6274	11.70304	45.03347							42.02	34.57	49.85
919	203	0	16.203704	30.43823	6.356821	-12.45937	17.97886	12.45937	42.8976							42.02	34.57	49.85
920	204	0	16.203704	30.11687	6.399839	-12.54368	17.57319	12.54368	42.66056							42.02	34.57	49.85
606	171	0	9.1666667	40.72164	4.99823	-9.796532	30.92511	9.796532	50.51817							42.02	34.57	49.85
713	189	0	4	34.93722	5.757666	-11.28502	23.65219	11.28502	46.22224							42.02	34.57	49.85
720	193	0	2	33.65179	5.928215	-11.6193	22.03249	11.6193	45.2711							42.02	34.57	49.85
922	206	0	6.4814815	29.47416	6.485955	-12.71247	16.76169	12.71247	42.18663							42.02	34.57	49.85
509	153	0	38.888889	46.50605	4.257145	-8.344005	38.16205	8.344005	54.85006							42.02	34.57	49.85
502	149	0	38.888889	47.79148	4.095959	-8.028079	39.7634	8.028079	55.81956							42.02	34.57	49.85
611	176	0	50	39.11485	5.207683	-10.20706	28.90779	10.20706	49.32191							42.02	34.57	49.85
533	161	0	116.66667	43.9352	4.583676	-8.984006	34.95119	8.984006	52.9192							42.02	34.57	49.85
722	195	0	17	33.00908	6.013692	-11.78684	21.22224	11.78684	44.79591							42.02	34.57	49.85
718	191	0	23	34.29451	5.842871	-11.45203	22.84248	11.45203	45.74653							42.02	34.57	49.85
914	198	0	32.407407	32.04501	6.142144	-12.0386	20.00641	12.0386	44.08361							42.02	34.57	49.85
913	197	0	6.4814815	32.36637	6.099296	-11.95462	20.41175	11.95462	44.32099							42.02	34.57	49.85
